# Supplementary material for: ESI-LC-MS based-metabolomics data of mangosteen (Garcinia mangostana Linn.) fruit pericarp, aril and seed at different ripening stages
Source: Data Brief. 2018 Feb 15;17:1074–7. doi: 10.1016/j.dib.2018.02.033 (PMC5988417; doi:10.1016/j.dib.2018.02.033)
Supplement: Supplementary file 2 — Supplementary Table 1 List of m/z value with their respective retention time (RT) and normalized intensities. The data was organized according to three biological replicates with three technical replicates for each sample groups (N=90). Mangosteen fruit from stage 0 (whole fruit) and mangosteen pericarp, aril and seed (stages 2, 4 and 6) were extracted using methanol acidified with formic acid and analysed using ESI-LC-MS system. S0: stage 0, S2: stage 2, S4: stage 4, S6: stage 6, B1: biological replicate 1, B2: biological replicate 2 and B3: biological replicate 3, T1: technical replicate 1, T2: technical replicate 2, T3: technical replicate 3. [file mmc2.xlsx]

## Sheet: Supplementary Table 1
m/z value	Retention time (RT)	S0_B1T1	S0_B1T2	S0_B1T3	S0_B2T1	S0_B2T2	S0_B2T3	S0_B3T1	S0_B3T2	S0_B3T3	S2 pericarp_B1T1	S2 pericarp_B1T2	S2 pericarp_B1T3	S2 pericarp_B2T1	S2 pericarp_B2T2	S2 pericarp_B2T3	S2 pericarp_B3T1	S2 pericarp_B3T2	S2 pericarp_B3T3	S2 aril_B1T1	S2 aril_B1T2	S2 aril_B1T3	S2 aril_B2T1	S2 aril_B2T2	S2 aril_B2T3	S2 aril_B3T1	S2 aril_B3T2	S2 aril_B3T3	S2 seed_B1T1	S2 seed_B1T2	S2 seed_B1T3	S2 seed_B2T1	S2 seed_B2T2	S2 seed_B2T3	S2 seed_B3T1	S2 seed_B3T2	S2 seed_B3T3	S4 pericarp_B1T1	S4 pericarp_B1T2	S4 pericarp_B1T3	S4 pericarp_B2T1	S4 pericarp_B2T2	S4 pericarp_B2T3	S4 pericarp_B3T1	S4 pericarp_B3T2	S4 pericarp_B3T3	S4 aril_B1T1	S4 aril_B1T2	S4 aril_B1T3
106.048m/z	0.25min	-0.123748	0.191397	-0.149819	-0.145422	-0.348722	-0.360405	-0.576135	-0.104194	-0.532427	-0.364711	-0.338268	-0.32701	-0.344108	-0.29822	-0.265431	0.0657632	-0.131899	-0.20583	0.420338	0.861814	0.548843	-0.329856	-0.36919	-0.314577	2.28368	3.5382	-0.0301681	-0.358825	-0.365772	-0.356239	-0.114383	-0.344169	-0.155908	0.287627	-0.265328	-0.337625	-0.424542	-0.146318	-0.218617	0.0514805	-0.327174	-0.197051	-0.206196	2.50134	2.9948	-0.363861	-0.212027	-0.269979
111.008m/z	2.24min	-0.300682	-0.049265	-0.32148	-0.317973	-0.480162	-0.489482	-0.661587	-0.285081	3.63411	-0.492917	-0.471822	-0.46284	-0.476481	-0.439872	-0.413714	-0.149493	-0.307185	-0.366165	0.13338	0.485581	0.235898	3.60959	3.50125	-0.452922	-0.17662	2.62075	-0.226025	-0.488222	-0.493764	-0.486159	-0.293211	-0.476529	-0.326339	0.0275058	-0.413632	-0.471309	-0.540649	-0.318688	-0.376366	-0.160888	-0.462971	-0.359161	-0.366457	-0.519872	-0.472129	3.86222	-0.371109	-0.417342
111.010m/z	3.12min	1.15475	1.29229	1.10123	0.822004	0.765252	0.684583	0.973503	1.08013	1.15904	-3.04116	-0.351385	-3.01963	-3.02939	0.697716	-2.98446	0.575638	1.06653	1.19679	-2.59284	-2.34073	0.196448	1.1713	1.11372	0.882839	1.34619	2.6472	1.20278	-3.03779	0.920732	0.722028	1.16224	0.816497	0.894711	1.21144	0.921893	0.865905	0.744799	0.699065	0.681292	0.639066	0.998511	1.072	-2.95063	0.856273	0.684046	1.17691	-2.95396	-0.130343
112.984m/z	23.99min	-0.37998	-0.171611	-0.397217	-0.39431	-0.528729	-0.536454	-0.679091	-0.367051	-0.650192	-0.5393	4.65434	-0.514373	4.38203	-0.495337	-0.473658	-0.254678	4.28224	3.93344	-0.020239	0.271658	0.0647263	-0.516255	4.07672	4.28395	-0.27716	2.04124	-0.318106	-0.535409	-0.540002	-0.533699	-0.373788	-0.525718	-0.401244	-0.107985	-0.47359	-0.521392	-0.57886	-0.394903	-0.442706	-0.264121	-0.514482	-0.428447	4.22356	-0.56164	-0.522071	-0.538738	-0.438349	-0.476665
112.984m/z	12.97min	-0.255763	-0.0420658	-0.273441	-0.27046	-0.408316	-0.416238	-0.562522	-0.242503	-0.532884	-0.419158	-0.401227	-0.393593	-0.405187	2.24567	-0.351837	-0.127257	-0.26129	-0.311422	0.113177	5.41557	0.200315	-0.395523	-0.422195	-0.385163	-0.150314	7.12402	4.94662	-0.415166	-0.419877	-0.413413	-0.249413	-0.405228	-0.27757	0.0231871	-0.351767	-0.400791	-0.459728	-0.271068	-0.320093	-0.136942	-0.393704	-0.305469	-0.31167	3.82964	-0.401488	-0.418581	-0.315624	-0.354921
112.985m/z	10.74min	-0.471452	-0.285992	-0.486795	-0.484207	-0.603848	-0.610723	-0.737679	-0.459944	-0.711957	-0.613257	-0.597696	-0.59107	-0.601133	-0.574127	-0.554832	-0.359926	-0.476249	-0.519757	-0.151262	4.7255	-0.0756374	-0.592745	-0.615893	1.28442	-0.379937	5.92004	4.35237	1.21491	-0.613882	-0.608272	4.44183	4.15145	-0.490378	-0.229361	-0.554771	-0.597317	-0.648467	-0.484735	-0.527282	-0.368331	-0.591167	-0.514591	-0.519972	-0.633141	-0.597922	-0.612757	-0.523404	-0.557508
112.986m/z	14.41min	-0.0852275	0.192735	-0.108222	-0.104344	-0.283657	-0.293962	-0.484238	-0.0679799	-0.445687	-0.297759	-0.274437	-0.264507	-0.279588	-0.239113	-0.210193	0.0819241	-0.0924166	-0.157625	0.394663	0.784051	0.508006	-0.267017	-0.30171	-0.253541	0.0519329	3.14466	6.21423	-0.292568	-0.298695	-0.290287	6.13151	-0.279641	-0.113593	0.277611	-0.210103	-0.27387	-0.350531	-0.105135	-0.168903	0.0693266	-0.264651	-0.149881	-0.157947	-0.327561	-0.274776	-0.29701	-0.163091	-0.214205
112.987m/z	0.29min	1.98273	-1.76682	0.302926	-1.93079	-2.02975	-2.03544	0.280291	2.00527	-2.11918	1.9321	1.77572	1.88771	1.94117	1.8872	1.9298	2.01525	-1.9242	-1.96019	-1.65538	-1.44047	-1.59282	-2.02057	-2.03972	1.3694	-1.84453	3.69765	-1.87468	1.8934	1.82858	1.83275	-1.91568	-2.02753	-1.93589	2.15881	-1.98916	1.89035	-2.06666	-1.93122	-1.96642	-1.83493	-2.01926	-1.95592	-1.96037	-2.05398	0.947316	-2.03712	-0.0675842	-0.0030111
114.995m/z	1.33min	-0.127773	0.191714	-0.154202	-0.149745	-0.355845	3.1855	-0.58639	-0.107948	-0.542081	-0.372054	2.68679	-0.333834	-0.351168	-0.304647	-0.271407	0.0643492	-0.136036	-0.210985	0.423808	0.871365	0.554083	-0.33672	-0.376595	-0.32123	0.0298778	3.58462	-0.0329034	-0.366087	-0.37313	-0.363466	-0.118279	-0.351229	-0.160376	0.289269	-0.271303	-0.344596	-0.432709	-0.150654	-0.223948	0.0498698	-0.334	-0.202085	-0.211355	-0.406307	-0.345638	3.6438	-0.217268	-0.276018
115.005m/z	2.47min	0.187339	0.493822	0.168784	0.685414	0.591678	0.484115	-0.469783	-0.327023	-0.266954	-0.402709	-0.220269	-0.343159	0.0370628	0.237126	0.192269	0.268706	0.704276	-0.129024	-0.128723	-0.00520124	-0.00818222	-0.649422	-0.618635	0.127723	-0.262061	3.67586	-0.0992898	0.730301	0.740476	0.787011	-0.2224	0.0965718	0.366973	0.151162	0.807626	-0.837034	0.157568	0.512405	0.358937	0.974982	0.367067	0.457925	-0.149825	0.878979	0.964114	-0.429382	0.16802	0.0518285
116.925m/z	0.20min	0.0122106	0.378964	-0.018129	-0.0130119	-0.249605	-0.263201	-0.514258	0.0349677	-0.463393	-0.268212	-0.237439	-0.224337	-0.244235	-0.190832	-0.152674	0.232756	0.00272503	-0.083313	0.645395	1.15917	0.794944	-0.227649	-0.273424	-0.209868	0.193185	4.27384	0.121115	-0.261362	-0.269447	-0.258353	0.0231094	-0.244305	-0.0252158	0.490953	-0.152554	-0.236691	-0.33784	-0.0140554	-0.0981938	0.216135	-0.224528	-0.0730961	-0.083738	-0.307532	-0.237887	-0.267222	-0.0905248	-0.157967
116.927m/z	13.84min	-0.0465645	0.279123	-0.073507	-0.0689629	-0.279064	-0.291138	-0.514085	-0.0263555	-0.468915	-0.295588	-0.268261	-0.256626	-0.274296	-0.226872	-0.192987	0.149287	3.75286	-0.131392	0.515723	0.971968	0.648527	-0.259567	-0.300217	-0.243777	0.114146	3.73789	0.0501464	-0.289505	-0.296685	-0.286833	-0.036886	-0.274358	-0.0798003	0.378573	-0.192881	-0.267596	-0.35742	-0.0698895	-0.144607	0.134526	-0.256795	-0.122319	-0.13177	5.62378	-0.268658	-0.29471	-0.137797	-0.197687
116.927m/z	10.13min	-0.0714619	0.257867	-0.0987056	-0.0941107	-0.306561	-0.31877	-0.544209	-0.0510269	-0.498534	-0.32327	-0.295637	-0.283872	-0.30174	-0.253786	-0.219522	0.126579	3.57617	-0.157238	0.497112	0.958459	0.631401	-0.286846	-0.32795	-0.27088	0.0910457	3.7553	0.0263303	-0.317119	-0.324379	-0.314417	-0.0616752	-0.301803	-0.105069	0.358429	-0.219414	-0.294965	-0.385793	-0.0950477	-0.170601	0.111654	3.75826	-0.148064	-0.15762	-0.358578	-0.296039	-0.322381	-0.163714	-0.224274
117.026m/z	2.15min	-0.449022	-0.236276	-0.466621	-0.463653	-0.600895	-0.608782	-0.754415	-0.435821	-0.724909	-0.611689	-0.593838	-0.586238	-0.597781	-0.566802	-0.544668	-0.321088	3.67947	-0.504433	-0.0817245	0.216304	0.00502546	-0.58816	-0.614713	-0.577845	-0.344042	2.02306	-0.385848	-0.607716	3.09704	2.83528	-0.4427	4.142	4.35617	-0.171314	-0.544598	-0.593404	4.18053	-0.464258	2.92314	-0.33073	3.51042	3.46411	-0.50468	-0.634498	-0.594098	-0.611115	-0.508617	-0.547738
118.051m/z	1.66min	-0.0680702	0.263882	-0.0955309	-0.0908994	-0.305042	-0.317348	-0.544583	-0.0474725	-0.498544	-0.321883	-0.29403	-0.282172	-0.300182	-0.251846	-0.217309	0.131548	-0.0766557	-0.15453	0.505032	0.970053	0.640391	-0.28517	-0.326601	-0.269076	0.0957317	3.78917	0.0305008	-0.315684	-0.323001	2.90604	-0.0582056	-0.300246	-0.101945	0.365245	-0.2172	-0.293353	-0.384905	-0.0918439	-0.167998	0.116504	3.76248	4.3957	-0.154914	-0.357473	-0.294436	-0.320988	-0.161057	-0.2221
119.049m/z	4.86min	-0.1229	0.193068	-0.149038	-0.14463	-0.348461	-0.360174	-0.576467	-0.103294	-0.532645	-0.364491	-0.337979	-0.326692	-0.343835	-0.297826	-0.264952	0.067106	-0.131072	-0.205196	0.422606	0.865234	0.551446	-0.329545	-0.368982	-0.314227	0.0330142	3.5486	-0.0290755	-0.35859	-0.365555	-0.355997	-0.11351	-0.343895	-0.155144	0.289549	-0.264849	-0.337335	-0.424478	-0.145529	2.95153	0.0527861	-0.326856	-0.196394	-0.205562	-0.398367	-0.338365	-0.363639	3.16944	-0.269512
128.961m/z	1.43min	-1.49389	1.8032	1.4998	-1.50525	-1.61178	-1.61791	1.53941	1.69095	-1.70805	-1.62016	-1.60631	-1.60041	-1.60937	-1.58532	-1.56814	-1.39458	2.08251	1.67585	2.13748	-0.977423	2.21861	-1.6019	-1.62251	2.23994	-1.4124	0.425093	1.63386	2.10767	2.09442	2.04727	1.40968	-1.6094	-1.51074	-1.27832	-1.56808	1.54759	-1.65152	-1.50572	-1.5436	2.25167	-1.60049	2.05694	-1.5371	-1.63787	2.21443	1.72798	-1.54015	1.962
129.031m/z	3.10min	-0.095931	0.213324	-0.121514	-0.117199	-0.3167	-0.328165	-0.539862	-0.0767416	-0.496971	-0.33239	-0.306441	-0.295394	-0.312172	-0.267141	-0.234966	0.0900387	-0.103929	-0.176479	0.437986	0.871212	0.564089	-0.298187	-0.336785	-0.283193	0.0566711	3.49758	-0.00409964	-0.326614	-0.333431	3.73113	-0.0867408	-0.312232	-0.12749	0.307756	-0.234865	-0.305811	-0.391103	-0.118079	-0.189027	0.0760229	-0.295554	-0.167864	-0.176837	-0.365546	-0.306819	-0.331556	-0.18256	-0.239429
132.031m/z	1.81min	1.04367	1.33646	1.02692	1.10099	1.03948	1.02776	1.69508	0.714698	1.65494	-2.59574	-2.58255	-2.57694	-2.58547	-2.56259	-2.54624	-2.3811	1.88227	1.31443	-2.20431	-1.98419	-2.14024	1.93778	1.90386	1.6411	1.53898	-0.649747	1.59714	1.38394	1.15704	1.13352	1.5361	1.33906	1.54062	1.05136	1.12541	0.696156	1.35455	1.58175	1.51346	-2.38823	1.73908	1.81768	-2.5167	1.41727	1.43685	1.8167	-2.51961	-0.191798
133.015m/z	2.47min	0.0920701	0.512841	0.087401	0.702924	0.589413	0.51638	-0.72074	-0.448716	-0.570787	-0.331198	-0.290294	-0.412803	0.074327	0.149065	0.18857	0.269468	0.598385	-0.00965273	-0.313211	0.0300282	-0.0299065	-0.700654	-0.789021	0.247052	-0.29699	4.49572	-0.266338	0.950253	0.801531	0.92831	-0.505058	0.0371842	0.26652	0.138398	1.01655	-0.745461	-0.193063	0.372829	0.293426	1.10579	0.322569	0.529436	-0.181816	1.03269	0.917515	-0.469931	0.220225	0.193625
135.029m/z	2.17min	-1.08605	-0.9203	-1.09976	2.87908	2.81652	2.87668	1.71792	-1.07576	1.88597	-1.21278	-1.19887	-1.19295	-1.20194	1.2094	-1.16056	-0.986375	2.9945	-1.12922	-0.79989	-0.5677	-0.732305	-1.19445	-1.21513	-1.18641	-1.00426	0.839919	-1.03683	-1.20968	3.05465	3.05536	-1.08112	2.75954	2.85533	-0.869688	3.08036	-1.19853	2.61115	3.10185	2.94763	-0.993887	2.77639	2.87647	-1.12941	2.97636	3.05062	1.97255	-1.13248	-1.16296
136.015m/z	2.81min	2.47553	2.51559	-0.797228	-0.794431	-0.923757	2.10123	-1.06842	2.51619	-1.04062	-0.933928	-0.917107	-0.909945	-0.920822	-0.891631	-0.870773	2.29542	-0.785829	-0.832859	-0.434534	-0.153696	-0.352787	-0.911756	-0.936777	-0.902037	-0.68172	1.54884	2.55285	-0.930184	-0.934603	-0.928539	2.68052	2.47419	-0.801102	-0.518955	-0.870708	2.16477	1.86371	2.35425	-0.840993	-0.669176	-0.91005	-0.827274	-0.833091	-0.955422	-0.917352	-0.933388	-0.836801	-0.873666
142.999m/z	1.92min	4.45137	0.318062	-0.0584948	-0.0536423	-0.277999	-0.290893	-0.528966	-0.00814397	-0.480731	-0.295644	-0.266463	-0.254038	-0.272908	-0.222266	-0.186082	0.179416	-0.0387192	-0.120308	0.570715	1.05792	0.712529	-0.257179	-0.300587	-0.240318	0.141891	4.01151	0.0735486	-0.289149	-0.296815	-0.286295	-0.0193891	-0.272974	-0.0652151	0.424259	-0.185968	-0.265753	-0.361672	-0.0546319	-0.134419	0.163654	-0.254219	-0.110619	-0.120711	-0.332931	-0.266887	-0.294706	-0.127147	-0.191101
145.068m/z	0.30min	-0.0236685	0.335478	-0.0533789	-0.0483679	-0.280054	-0.293368	-0.539218	-0.00138333	-0.489408	-0.298275	-0.26814	-0.25531	-0.274796	-0.2225	-0.185133	0.192303	-0.0329573	-0.117211	0.596384	1.0995	0.742831	-0.258554	-0.303379	-0.241142	0.153552	4.14957	0.0829777	-0.291567	-0.299484	-0.28862	-0.0129957	-0.274864	-0.0603187	0.445145	-0.185016	-0.267407	-0.36646	-0.0493898	-0.131783	0.176026	-0.255497	-0.107206	-0.117627	-0.33678	-0.268579	-0.297306	-0.124273	-0.190316
146.048m/z	1.61min	-1.55197	1.13921	-1.56604	-1.56367	-1.67339	2.06342	1.37994	-1.54142	-1.77254	-1.68202	-1.66775	-1.66168	-1.6709	-1.64614	-1.62844	-1.44969	1.82681	1.64611	-1.25832	-1.02006	-1.18897	1.46584	1.30545	1.8878	1.73526	0.424414	1.77678	2.4031	2.20336	2.21018	1.70702	1.91534	1.99278	-1.32995	2.33752	-1.6674	1.86778	2.1417	2.0778	-1.4574	1.71646	1.72527	-1.59647	2.29955	2.5106	1.38677	-1.59962	-1.6309
149.045m/z	1.73min	-0.235713	0.0206155	-0.256918	-0.253342	-0.4187	-0.428202	-0.60367	-0.219808	-0.568119	-0.431704	-0.410197	-0.40104	-0.414947	-0.377622	-0.350953	-0.0815709	-0.242343	-0.302476	0.206828	0.565911	0.31135	-0.403355	-0.435347	-0.390927	-0.109228	2.7428	-0.159598	-0.426917	-0.432567	-0.424814	-0.228096	-0.414996	-0.261871	0.0988862	-0.35087	-0.409674	-0.480369	-0.254071	-0.312876	-0.0931879	-0.401173	-0.295335	-0.302773	-0.459186	-0.41051	-0.431013	-0.307517	3.82769
149.046m/z	2.17min	0.50954	0.834282	0.558455	-0.994931	-3.95657	-3.96347	0.664149	0.364324	0.690654	0.247625	0.302025	0.251294	0.0661089	0.0739297	0.135401	0.445181	0.67508	0.239013	0.652432	0.691893	0.7786	1.44816	1.38646	-0.700499	1.04216	2.51034	1.07759	-3.96253	-0.707327	-3.96101	0.894578	0.594922	0.690443	0.719403	-3.90734	0.244696	0.520366	-3.83709	-3.87977	0.86264	0.563962	0.671305	0.69148	-3.98595	-3.95062	0.988334	0.593678	0.67715
151.005m/z	4.86min	-0.800496	-0.583533	1.86896	-0.815418	-0.955381	-0.963424	-1.11194	-0.787034	1.83892	-0.966388	-0.948184	-0.940433	-0.952204	-0.920612	-0.898039	1.86661	-0.806108	2.12342	1.96897	-0.121981	-0.337448	-0.942392	-0.969472	-0.931874	-0.693436	1.72059	1.80472	-0.962336	-0.967119	-0.960556	-0.794049	2.25446	1.59732	1.97724	-0.897968	-0.947741	-1.00758	-0.816035	1.91023	-0.679859	1.60823	-0.850962	-0.857258	-0.98965	-0.948449	1.92781	2.05621	1.96646
151.027m/z	1.84min	-0.732667	-0.543875	-0.748285	2.77922	-0.86744	2.87002	1.75236	-0.720952	1.89981	-0.877019	-0.861178	-0.854433	-0.864676	-0.837186	-0.817544	-0.619137	3.5709	2.31981	-0.406724	-0.142252	-0.329742	-0.856139	-0.879702	-0.846986	-0.639507	1.46107	-0.676606	-0.873493	-0.877655	3.22576	-0.727056	3.65415	-0.751933	1.90451	-0.817482	-0.860793	-0.912861	3.11139	-0.789499	-0.627693	3.41304	3.65293	-0.782058	3.33952	-0.861408	1.70846	-0.785551	-0.820268
151.039m/z	2.80min	2.00856	2.18944	1.97852	1.45961	1.92624	1.86712	-1.90902	2.04842	-1.88749	-1.80485	-1.79182	-1.78627	-1.7947	-1.77209	-1.75593	1.57331	-1.69014	-1.72657	1.60706	1.4974	1.68099	-1.78768	-1.80706	-1.78015	2.08687	0.118189	2.09887	-1.80195	-1.80537	-1.80068	2.33635	1.94276	2.02163	2.04195	-1.75588	1.98907	1.60257	1.89588	2.01613	-1.59979	-1.78636	-1.72224	-1.72675	-1.8215	-1.79201	-1.80443	-1.72962	-1.75817
155.033m/z	4.99min	-0.228135	0.0293617	-0.249436	-0.245843	-0.411954	-0.4215	-0.597767	-0.212157	-0.562054	-0.425018	-0.403413	-0.394214	-0.408185	-0.37069	-0.3439	-0.0732901	-0.234794	-0.295201	0.216423	0.57714	0.32142	-0.39654	-0.428678	-0.384056	-0.101073	2.76394	-0.151673	-0.420209	-0.425885	-0.418096	-0.220483	-0.408234	-0.254412	0.107989	-0.343815	-0.402887	-0.473904	-0.246576	-0.305649	4.32544	-0.394348	-0.288028	-0.2955	-0.452625	-0.403727	-0.424324	-0.300265	-0.347616
158.978m/z	1.35min	0.770885	0.925523	0.721764	0.764895	0.613881	0.757153	0.557299	0.49167	0.548435	-4.1527	0.111854	0.0364024	-4.13937	-0.00982081	-0.0218253	0.200861	0.963258	0.660325	-0.119546	0.337629	-3.56174	0.616413	0.536747	0.590977	0.676932	2.40819	0.638558	0.831563	0.697106	0.711646	0.615357	0.712979	0.882328	0.862869	0.829552	0.282418	0.657732	0.63043	0.720877	0.402089	0.81417	0.94488	-4.05016	0.800684	0.746502	0.797712	-0.00921509	-0.176532
161.009m/z	3.58min	-0.111873	0.176593	-0.135736	-0.131712	-0.317801	-0.328495	-0.525962	-0.0939736	-0.485954	-0.332436	-0.308232	-0.297927	-0.313578	-0.271574	-0.241561	0.0615952	-0.119334	-0.187006	0.386153	0.790255	0.503779	-0.300532	-0.336536	-0.286547	0.0304707	3.24007	-0.0262149	-0.327049	-0.333408	-0.324682	-0.103301	-0.313633	-0.14131	0.264677	-0.241467	-0.307644	-0.387202	-0.132532	-0.198711	0.0485216	-0.298077	-0.17897	4.65294	-0.363364	-0.308585	-0.331658	-0.192679	-0.245724
161.049m/z	1.96min	-0.199901	0.0714089	-0.222345	-0.218559	-0.393581	-0.403639	-0.589361	-0.183066	-0.551733	-0.407346	-0.384581	-0.374889	-0.389609	-0.350103	-0.321876	-0.0367495	-0.206918	-0.270565	0.268505	0.648573	0.379135	-0.377339	-0.411202	-0.364186	-0.0660229	2.95268	-0.119337	-0.402279	-0.408259	-0.400052	-0.191838	-0.389661	-0.227587	0.154254	-0.321787	-0.384028	-0.458854	-0.219331	-0.281573	-0.0490455	-0.37503	-0.263007	-0.27088	-0.436434	-0.384913	-0.406614	-0.2759	2.87822
163.074m/z	0.28min	-0.0773485	0.252305	-0.104619	-0.10002	-0.312679	-0.3249	4.32402	-0.0568934	-0.504841	-0.329404	-0.301744	-0.289967	-0.307853	-0.259852	-0.225554	0.120887	-0.0858745	-0.163209	0.491785	0.953585	0.626205	-0.292945	-0.334089	-0.276962	0.0853189	3.75318	0.0205398	-0.323247	-0.330514	-0.320542	-0.0675522	-0.307916	-0.110989	0.352965	-0.225446	-0.301071	-0.391989	-0.100958	-0.176585	0.105947	-0.290139	-0.154026	-0.163591	-0.364747	2.79586	-0.328515	-0.169691	-0.230311
165.039m/z	2.31min	0.746835	0.973319	0.659133	-3.04469	-3.15439	-3.16069	0.564869	0.30072	0.540664	0.778025	0.822692	0.829078	0.957274	0.881848	0.962794	1.11937	0.736271	0.815806	1.18955	1.29572	1.20512	0.831111	0.78919	0.114756	0.515423	2.61747	0.487745	-0.191293	-3.16359	-3.15845	0.419444	0.729501	0.801562	0.567956	-3.10939	0.330571	0.730982	-3.04517	-3.08419	1.33021	0.657653	0.691533	1.14973	0.0119402	0.0467228	0.6401	0.927938	0.987521
165.051m/z	2.05min	-0.12911	0.136392	-0.151074	-0.147369	-0.318645	-0.328488	-0.510235	-0.112635	-0.473412	-0.332115	-0.309838	-0.300353	-0.314758	-0.276098	-0.248474	0.0305489	-0.135977	-0.198262	5.42412	0.701203	0.437532	-0.302751	-0.335889	-0.289879	0.00190216	2.95599	-0.0502708	-0.327156	4.47039	-0.324978	-0.12122	-0.314809	-0.156204	0.217464	-0.248387	-0.309296	-0.382521	-0.148125	-0.209035	0.0185161	-0.300491	-0.190866	-0.19857	-0.36058	-0.310162	-0.331399	-0.203483	-0.252306
167.020m/z	1.78min	-0.539456	-0.33016	-0.55677	-0.553849	1.89469	-0.696625	-0.839896	2.07084	-0.810869	-0.699484	-0.681923	-0.674446	-0.685802	-0.655326	-0.633551	-0.413597	-0.544869	-0.593968	-0.178115	0.115079	-0.0927724	-0.676337	-0.702459	-0.66619	-0.436179	1.89253	-0.477307	2.73767	1.6907	1.62936	-0.533236	4.73964	4.86421	-0.266251	1.5453	1.92014	4.57768	1.20401	-0.60246	-0.423082	3.72602	3.70085	-0.594211	-0.721924	2.53305	-0.69892	-0.598084	-0.636571
173.010m/z	2.09min	-0.378739	-0.147809	-0.397842	-0.39462	-0.543593	-0.552154	3.6201	-0.364409	3.62014	-0.555309	-0.535933	-0.527683	-0.540212	-0.506586	-0.48256	-0.23987	-0.384711	3.86386	0.0199522	0.343454	0.114117	-0.529769	-0.558591	-0.518573	3.69499	2.30463	3.333	-0.550996	-0.556087	-0.549101	-0.371876	-0.540256	-0.402305	-0.0772942	-0.482484	-0.535462	-0.599152	-0.395277	1.89695	-0.250336	-0.527803	-0.432453	-0.439154	-0.580068	-0.536215	-0.554686	-0.443427	-0.485893
173.010m/z	3.10min	1.43723	1.69252	1.46487	-1.9181	1.26933	1.04403	1.53804	-1.89545	1.51168	-2.03857	-2.02405	-2.01786	1.11159	1.14288	-1.98403	-1.80208	1.48221	1.64464	-1.60729	-1.36476	-1.5367	1.54854	1.41431	1.28012	1.68775	2.80402	1.76115	1.14913	1.21548	1.33859	1.70034	1.30428	-1.92386	1.61739	1.40328	1.27664	1.16758	1.15919	-1.95831	-1.80993	1.39651	1.4684	-1.95149	1.2485	1.30651	1.69382	-1.95469	-1.98653
173.040m/z	1.82min	-0.489627	-0.2606	-0.508573	-0.505378	-0.653123	-0.661614	-0.818392	-0.475416	2.84434	-0.664743	-0.645526	-0.637344	-0.64977	2.76256	-0.592593	-0.351902	-0.49555	-0.549279	-0.0942204	2.62759	-0.000831439	-0.639413	-0.667998	-0.628309	-0.376613	2.17164	-0.421619	-0.660466	2.28385	-0.658586	-0.482821	-0.649814	-0.512999	-0.190666	-0.592518	-0.645059	-0.708224	-0.506029	-0.558571	3.30514	-0.637464	-0.542899	2.01657	-0.689298	-0.645806	-0.664125	2.78856	-0.595898
174.957m/z	1.38min	-0.723455	2.81422	-0.741141	-0.738158	-0.876073	-0.883999	2.35625	-0.71019	-1.0007	-0.88692	2.45845	1.95445	-0.872944	-0.841813	2.18371	-0.594894	-0.728985	-0.779138	-0.354357	-0.0548672	-0.267182	-0.863275	-0.889958	-0.85291	-0.617961	1.76075	-0.659972	-0.882927	-0.88764	-0.881173	2.5086	-0.872984	-0.745272	-0.444385	-0.8195	-0.868546	-0.927508	-0.738766	-0.787813	-0.604583	-0.861456	2.03708	-0.779386	-0.909841	-0.869243	-0.886343	-0.783342	-0.822656
175.026m/z	1.90min	4.0424	4.21094	3.92417	-0.594397	-0.712442	-0.719226	-0.844488	1.66719	-0.81911	-0.721726	-0.706372	-0.699835	-0.709763	-0.683118	-0.66408	-0.471774	-0.586545	-0.629473	-0.265892	-0.00955069	-0.191276	1.9536	-0.724327	-0.692616	4.34195	1.54448	4.42452	-0.718309	-0.722342	-0.716807	4.36717	-0.709798	-0.600486	-0.342949	-0.66402	-0.705999	-0.756467	-0.594918	-0.636898	-0.480067	-0.69993	-0.624375	-0.629685	-0.741345	-0.706596	-0.721233	-0.633071	-0.666721
175.059m/z	4.28min	-0.498432	-0.287702	-0.515865	-0.512925	-0.648867	-0.656679	-0.800933	-0.485356	-0.771706	2.89196	3.07471	3.23818	-0.645782	3.02424	-0.593172	3.11517	-0.503882	-0.553318	-0.134614	0.160591	-0.0486862	-0.636252	-0.662553	-0.626035	-0.394447	1.95023	-0.435857	-0.655623	-0.660268	-0.653893	-0.49217	-0.645822	-0.519937	-0.223355	-0.593103	-0.641447	-0.699566	-0.513524	-0.561869	-0.381261	-0.634458	-0.547448	-0.553563	-0.682151	-0.642134	-0.65899	3.57468	3.3572
176.934m/z	5.37min	-0.234525	0.00551486	-0.254382	-0.251033	-0.405883	-0.414782	-0.579098	-0.21963	-0.545807	-0.418061	-0.39792	-0.389345	-0.402369	-0.367416	-0.342442	-0.0901778	-0.240733	-0.297045	0.179894	0.516158	0.277774	-0.391513	-0.421473	4.57787	-0.116077	2.55471	-0.163247	-0.413578	4.65337	4.71119	-0.227392	-0.402414	-0.25902	0.0788116	4.8035	-0.397431	-0.463633	-0.251716	-0.306785	-0.101057	-0.38947	-0.290358	-0.297323	-0.443797	-0.398213	-0.417414	-0.301765	-0.345906
179.017m/z	3.24min	-0.522366	-0.309418	-0.539982	-0.537011	-0.674383	-0.682278	-0.828049	-0.509152	-0.798515	-0.685187	3.1855	-0.659712	-0.671266	-0.640258	-0.618103	-0.39431	-0.527873	-0.57783	-0.15472	0.143591	-0.0678878	-0.661635	-0.688214	2.55209	-0.417287	1.95206	-0.459132	-0.68121	-0.685904	-0.679463	-0.516038	-0.671306	-0.544097	-0.244394	-0.618033	-0.666885	-0.725616	-0.537617	-0.58647	-0.403961	-0.659823	-0.571897	3.37266	-0.708018	-0.66758	-0.684613	3.70065	3.53624
179.054m/z	2.22min	-1.9784	-1.82141	-1.99139	-1.9892	-2.09048	1.33853	-2.20377	-1.96866	-2.182	1.42017	1.4524	1.38984	1.33041	1.46636	1.36815	-1.884	1.89391	-2.01929	-1.70736	-1.48743	-1.64334	1.20734	-2.10068	-2.07347	-1.90093	3.48607	-1.93179	1.71117	-2.09897	1.38945	-1.97374	1.83103	1.91042	-1.77347	-2.04893	-2.08495	1.75733	1.40126	1.398	1.77769	1.78241	1.91198	1.64829	-2.11528	1.68151	-2.09802	1.74715	1.60324
179.056m/z	1.72min	-0.892246	-0.670444	-0.923542	-0.266367	-0.475454	-0.309444	0.0376855	-0.0760185	-0.142141	-0.658128	-0.576223	-0.580437	-1.51671	-1.4134	-1.00411	-1.10586	1.41446	-0.449253	0.563502	0.824817	0.489281	0.669775	0.623131	-0.0708553	0.130222	2.77967	0.240656	0.42779	-0.0366701	-0.033948	0.0366796	1.24375	1.57759	0.33488	0.0126072	0.0198924	1.23209	-0.157419	-0.455251	0.0492529	1.23412	1.49108	0.320905	0.636423	0.409342	0.289723	0.170294	-0.038916
180.972m/z	0.30min	2.21093	1.14903	-1.36804	0.502257	-1.4709	-1.47694	-1.5885	-1.34445	-1.56589	-1.47917	2.12133	2.20458	2.30339	2.29084	-1.42783	-1.25656	-1.35878	-1.39701	-1.07321	-0.844916	-1.00676	-1.46114	-1.48148	1.72527	-1.27415	4.04229	-1.30617	2.23622	2.14469	2.19218	-1.34972	0.288003	-1.37119	2.44498	2.32164	2.31943	-1.5101	-1.36623	-1.40362	-1.26395	-1.45975	-1.39247	-1.3972	-1.49664	1.45011	0.676448	0.424263	-1.43018
189.002m/z	2.22min	-0.152658	0.0811742	-0.172002	-0.168739	-0.319585	-0.328254	-0.488321	4.02917	-0.455891	-0.331448	-0.311828	-0.303475	-0.316162	-0.282113	-0.257784	-0.0120439	-0.158706	-0.213562	0.251044	5.71379	0.346393	-0.305587	-0.334772	-0.29425	-0.0372736	8.19892	-0.0832232	-0.327081	-0.332236	-0.325162	-0.145709	-0.316206	-0.17652	0.152576	-0.257708	-0.311351	-0.375842	-0.169405	-0.223049	-0.0226414	-0.303597	-0.207048	-0.213833	-0.356518	-0.312114	-0.330818	-0.21816	-0.261159
189.002m/z	3.77min	0.0116218	0.379104	-0.0187781	-0.0136508	-0.250714	-0.264337	-0.515893	0.0344242	-0.464927	-0.269358	-0.238524	-0.225396	-0.245334	-0.191824	5.08672	0.232606	0.00211741	-0.0840916	0.646065	1.16086	0.795911	-0.228715	-0.27458	-0.210898	0.192956	4.28172	0.120743	-0.262494	-0.270595	-0.259479	0.0225423	-0.245404	-0.025879	0.491315	-0.15347	-0.237774	-0.339125	-0.0146964	-0.099002	0.215951	-0.225587	-0.0738544	-0.0845174	-0.308757	-0.238972	-0.268367	-0.0913178	-0.158894
189.002m/z	0.34min	-0.535205	-0.338439	-0.551483	-0.548737	-0.675671	-0.682966	-0.81766	-0.522996	-0.79037	-0.685654	2.62253	1.97619	-0.67279	3.00806	2.91783	-0.416881	-0.540294	-0.586454	-0.195497	0.0801462	-0.115263	-0.663892	-0.68845	-0.654352	3.5809	6.65708	-0.476777	-0.681979	-0.686316	-0.680364	-0.529358	-0.672828	-0.555285	-0.278356	-0.623603	-0.668743	-0.72301	-0.549297	-0.594438	-0.425798	-0.662217	2.66057	-0.586682	-0.70675	-0.669384	-0.685123	-0.590324	-0.626507
189.036m/z	4.86min	-0.0324963	0.312933	-0.0610719	-0.0562524	-0.279089	-0.291895	-0.528355	-0.0110623	-0.480447	-0.296614	-0.26763	-0.25529	-0.274032	-0.223733	4.31422	0.175226	-0.0414304	-0.122466	0.563874	1.04777	0.704727	-0.25841	-0.301523	-0.241663	0.137956	3.98135	0.0700766	-0.290163	-0.297777	-0.287328	-0.0222312	-0.274098	-0.0677467	0.418411	-0.187681	-0.266926	-0.362195	-0.0572352	-0.136482	0.159571	-0.25547	-0.112843	-0.122866	-0.333649	-0.268052	-0.295682	-0.129258	-0.192779
190.885m/z	3.13min	0.00364063	0.358999	-0.0257564	-0.0207983	-0.25004	-0.263214	-0.506472	0.0256908	-0.457186	-0.268069	-0.238252	-0.225558	-0.244838	-0.193094	-0.156121	0.217334	-0.00555021	-0.0889152	0.617154	1.11496	0.762056	-0.228767	-0.27312	-0.211539	0.178992	4.13286	0.109162	-0.261432	-0.269266	-0.258517	0.0142008	-0.244906	-0.032623	0.467509	5.59523	-0.237528	-0.335535	-0.0218093	-0.103334	0.201229	-0.225742	-0.0790157	-0.089327	-0.306169	-0.238686	-0.267111	-0.095903	-0.16125
191.017m/z	5.25min	-0.0884576	0.185686	6.31658	-0.107311	-0.284162	-0.294325	-0.481987	-0.0714468	-0.443966	-0.29807	-0.275068	-0.265274	-0.280148	-0.240229	-0.211707	0.0763979	-0.0955479	-0.15986	0.384841	0.76888	0.496627	-0.26775	-0.301966	-0.254459	6.26988	3.09706	-0.00705234	-0.29295	-0.298993	-0.290701	-0.0803108	-0.2802	-0.116433	0.269397	-0.211617	-0.274508	-0.350117	-0.108091	-0.170984	0.0639735	-0.265417	-0.152223	-0.160178	-0.327462	-0.275402	-0.297331	-0.165251	-0.215663
191.018m/z	4.80min	3.23893	-0.82327	3.32508	-0.997953	2.67712	2.71785	2.85991	2.89018	2.91215	-1.11168	-1.09797	-1.09213	-1.101	-1.0772	-1.06019	-0.888427	2.82954	-1.02928	-0.704535	-0.475575	-0.63789	3.01408	-1.114	-1.08568	3.30508	0.912467	3.22444	-1.10863	-1.11223	-1.10729	3.13865	2.78334	2.81592	-0.773362	-1.06014	2.97208	-1.14271	-0.998418	2.55111	-0.895834	2.74361	-1.02473	-1.02947	-1.1292	-1.09817	3.03524	-1.0325	-1.06255
191.019m/z	2.52min	1.9224	2.12507	1.97723	-2.01978	-2.11678	1.21062	1.87964	1.62116	1.90578	1.1087	1.09883	1.0478	1.585	1.61985	1.57487	1.59798	-2.01333	2.06308	-1.74983	-1.53918	-1.68851	1.96343	1.95962	-2.10049	1.94706	3.06102	1.92049	-2.1216	-2.12492	-2.12037	1.79594	1.78302	1.9152	-1.81315	-2.07699	-2.11149	1.75564	-2.02021	1.46238	1.64464	1.89899	1.99506	-2.04878	-2.14053	-2.11198	1.97556	-2.05156	1.14446
191.020m/z	2.77min	-1.56161	-1.41035	-1.57413	-1.57202	-1.6696	-1.67521	-1.77876	-1.55223	-1.75778	1.72609	1.88141	1.8462	1.90414	1.97197	1.99224	2.37609	-1.56553	-1.60101	-1.30046	2.01784	1.91209	-1.66054	-1.67942	-1.65321	-1.48697	0.19609	-1.5167	-1.67445	-1.67778	-1.67321	-1.55712	-1.66741	-1.57705	-1.36416	-1.62957	-1.66427	-1.70599	-1.57245	1.73445	1.99289	-1.65926	-1.5968	1.99169	-1.69349	-1.66477	-1.67687	2.19962	2.18117
191.020m/z	3.14min	0.706545	0.986347	0.718859	0.363363	0.231717	0.195259	0.642453	0.573564	0.686813	-1.02777	-0.994345	-0.947036	0.177453	0.230446	0.202115	0.0959227	0.75512	0.789771	-0.979101	-0.948061	-0.736458	0.740906	0.683343	0.466218	0.885091	2.7072	0.812869	0.220773	0.328848	0.413628	0.740932	0.396609	0.511217	0.919488	0.509684	0.418976	0.31344	0.329235	0.273332	0.123269	0.602418	0.704652	-1.06546	0.30707	0.234281	0.800754	-0.758241	-0.827102
191.029m/z	1.90min	2.95071	-0.247434	2.84875	-0.476913	-0.615425	-0.623385	-0.770365	-0.448824	-0.740586	-0.626318	-0.608303	-0.600632	-0.612282	-0.581017	-0.558678	-0.33303	-0.4677	2.39524	-0.091453	0.209331	-0.00390081	-0.602571	2.48377	-0.592162	2.83777	2.03279	-0.398389	-0.622308	-0.627041	4.86642	-0.455766	-0.612323	-0.484058	-0.181871	-0.558607	-0.607865	-0.667082	-0.477524	-0.526783	-0.342761	-0.600744	-0.512089	-0.51832	-0.649339	-0.608565	-0.625739	-0.522293	-0.561776
191.053m/z	2.17min	-1.54883	-1.41103	1.89774	-1.55831	-1.64721	-1.65232	-1.74665	-1.54028	-1.72754	2.811	2.83929	-1.63771	-1.64519	-1.62512	-1.61079	2.76761	-1.5524	-1.58472	3.10109	-1.11787	3.1221	1.49498	-1.65616	-1.63228	-1.48083	4.32626	1.94542	-1.65162	-1.65466	-1.65049	-1.54474	-1.64522	-1.56289	2.30123	-1.61074	2.10497	-1.68036	-1.5587	-1.59031	-1.47221	-1.63779	-1.58089	2.8461	-1.66897	-1.6428	-1.65383	-1.58743	-1.61278
193.041m/z	2.16min	-0.977245	-0.805762	1.36221	-0.989039	-1.09966	-1.10602	2.89922	-0.966605	2.89525	-1.10836	-1.09397	-1.08785	-1.09715	-1.07218	-1.05434	-0.874124	-0.98168	1.82563	-0.681185	2.61846	2.8779	3.16591	3.21006	-1.08108	-0.892627	1.01537	-0.926324	1.26127	-1.10894	-1.10375	-0.972149	2.18935	-0.994745	-0.753399	-1.05428	-1.09362	-1.14092	-0.989526	1.46737	1.87105	-1.08794	-1.01713	2.61654	-1.12675	-1.09418	-1.1079	-1.02528	-1.05682
194.944m/z	5.47min	-0.912042	-0.745465	-0.925822	3.34208	3.00202	2.71486	2.63825	-0.901706	2.72961	-1.03941	-1.02543	-1.01948	2.67914	-1.00426	-0.986931	-0.811871	3.47058	2.52646	-0.624454	-0.391102	-0.55653	-1.02098	-1.04177	3.56698	-0.829844	1.02356	-0.862578	-1.0363	-1.03997	-1.03493	-0.907092	-1.02855	3.19556	-0.6946	-0.986877	-1.02509	-1.07103	-0.923971	-0.962186	-0.819421	3.31294	3.32181	-0.955621	3.46024	-1.02563	2.69793	-0.958703	-0.989335
194.949m/z	5.47min	-1.00059	-0.837666	-1.01407	-1.01179	-1.11689	-1.12293	-1.23446	-0.990478	-1.21186	-1.12516	-1.11149	-1.10567	-1.11451	2.55246	2.6166	-0.902615	-1.0048	-1.04302	-0.71931	-0.491078	-0.652876	-1.10714	-1.12747	-1.09924	-0.920194	0.892542	-0.952209	3.19303	3.43319	3.50676	-0.995746	2.86664	-1.01721	-0.787918	3.59799	-1.11116	2.80617	3.01656	2.86717	-0.909999	-1.10575	-1.03848	-1.04321	-1.14263	3.20999	-1.12472	2.72246	2.71717
195.054m/z	1.94min	1.35347	-1.05612	-1.23555	2.17823	-1.34015	-1.3463	-1.45974	-1.21156	-1.43676	-1.34856	-1.33465	-1.32873	-1.33773	-1.31359	-1.29635	-1.12218	2.59194	-1.26501	-0.935724	-0.703564	-0.868147	-1.33023	-1.35091	2.33353	-1.14007	0.703875	-1.17263	2.4784	2.32239	2.41115	-1.21692	2.39447	2.52218	-1.00551	2.49126	-1.33432	2.35122	-1.23371	2.01395	-1.1297	2.42728	2.54054	-1.2652	-1.36633	2.4708	-1.34811	-1.26827	-1.29874
195.808m/z	22.83min	-0.00819462	0.327217	-0.0359415	-0.0312617	-0.247636	-0.260071	-0.489674	0.0126178	-0.443155	-0.264653	-0.23651	-0.224528	-0.242726	-0.193886	-0.158989	0.193504	-0.0168696	-0.0955551	0.570881	1.04075	0.70765	-0.227557	-0.26942	-0.211296	0.157314	3.88925	0.0914038	-0.258389	-0.265783	-0.255637	0.00177282	-0.24279	-0.0424227	0.429636	-0.158879	-0.235826	-0.328332	-0.032216	-0.109164	0.178303	-0.224702	-0.0862114	-0.0959438	-0.300614	-0.23692	-0.263748	-0.102151	-0.163829
197.805m/z	22.30min	-0.216106	0.0329132	-0.236706	-0.233232	-0.393875	-0.403106	-0.57357	-0.200655	-0.539033	-0.406509	-0.385614	-0.376718	-0.390229	-0.353969	-0.32806	-0.0663593	-0.222547	-0.280965	0.213816	0.562659	0.315357	-0.378967	-0.410048	-0.366894	-0.0932276	2.67747	-0.142162	4.2857	4.17804	4.01496	-0.208706	-0.390277	-0.241518	0.108952	-0.327979	-0.385106	-0.453785	-0.233941	-0.291069	-0.0776451	-0.376848	-0.274028	-0.281254	-0.433207	-0.385918	-0.405837	-0.285862	-0.331654
198.987m/z	11.58min	0.0091608	0.372939	-0.0209327	-0.0158571	-0.250531	-0.264017	-0.513038	0.0317334	-0.462585	-0.268987	-0.238464	-0.225468	-0.245205	-0.192235	-0.154386	0.227918	-0.000247809	-0.085588	0.63721	1.14682	0.785546	-0.228754	-0.274157	-0.211117	0.188667	4.23622	0.117182	-0.262193	-0.270212	-0.259208	0.0199712	-0.245275	-0.027962	0.48402	5.24418	-0.237722	-0.338051	-0.0168922	-0.100348	0.211431	-0.225657	-0.075454	-0.0860095	-0.307989	-0.238908	-0.268006	-0.0927414	-0.159636
199.023m/z	4.99min	1.59056	-1.13728	1.36635	-1.3271	-1.44167	-1.44826	0.884548	-1.30387	-1.5452	-1.45069	1.16525	1.18789	1.78461	1.8263	1.73034	1.64574	1.68255	-1.36115	-1.00826	-0.759457	1.72786	-1.43104	-1.45321	-1.42243	-1.22725	3.71597	-1.26215	-1.44737	-1.45128	-1.44591	-1.30961	1.28644	-1.33301	-1.08305	-1.39468	-1.43542	-1.4844	-1.32761	-1.36835	2.57259	1.55458	-1.3562	1.17257	-1.46973	-1.436	1.08947	1.45824	1.1542
199.023m/z	6.14min	-0.396612	-0.161956	-0.416023	-0.412749	-0.564126	-0.572825	-0.733456	-0.382051	-0.700911	-0.576031	-0.556342	3.15173	-0.56069	-0.526522	2.9417	-0.255502	3.10616	-0.457729	0.00851186	0.337233	0.104196	-0.550078	-0.579366	-0.538702	-0.280821	2.33006	-0.326932	-0.571648	-0.576821	-0.569723	-0.389638	-0.560735	3.17257	-0.0903035	-0.502031	-0.555863	-0.620581	-0.413417	-0.46725	-0.266137	-0.548081	2.9999	-0.458001	-0.601189	-0.556628	-0.575398	-0.462344	-0.505494
199.024m/z	2.32min	-0.20064	0.0826666	-0.224077	-0.220124	-0.402886	-0.413389	-0.607324	-0.183061	-0.568031	-0.417259	-0.393488	-0.383367	-0.398738	-0.357485	-0.328009	-0.0302747	-0.207968	-0.27443	3.29344	0.685353	0.404	3.49555	-0.421286	-0.372191	-0.0608426	3.09135	-0.116514	-0.411968	-0.418213	-0.409643	-0.192221	-0.398792	-0.229551	0.169175	-0.327917	-0.39291	-0.471046	-0.22093	-0.285925	3.55416	-0.383514	-0.266538	-0.274758	-0.447633	-0.393834	2.50373	-0.280001	-0.332098
200.980m/z	5.10min	0.0130248	0.384438	-0.0177003	-0.0125182	-0.252117	-0.265886	-0.520133	0.0360711	-0.468621	-0.27096	-0.239796	-0.226528	-0.246679	-0.192597	-0.153955	0.236373	0.00341872	-0.0837124	0.654255	1.17455	0.805703	-0.229883	-0.276239	-0.211876	0.196299	4.3288	0.123313	-0.264024	-0.272211	4.92031	0.0240621	-0.24675	-0.0248771	0.49785	-0.153833	-0.239039	-0.341474	-0.013575	-0.0987823	0.21954	-0.226721	-0.0733658	-0.0841429	-0.310781	-0.24025	-0.269959	-0.0910159	-0.159315
203.017m/z	6.88min	-0.272317	-0.0399415	-0.291541	-0.288298	-0.438204	-0.446819	-0.605889	-0.257898	-0.573661	-0.449994	-0.430496	-0.422194	4.4514	-0.400966	4.56387	-0.132579	-0.278327	-0.332841	0.12887	0.454398	0.223625	-0.424293	-0.453296	-0.413027	-0.157651	2.42786	-0.203315	-0.445654	-0.450776	-0.443747	-0.265412	-0.434847	-0.296031	0.031015	-0.376713	-0.430022	-0.494111	-0.28896	-0.34227	-0.14311	-0.422315	-0.326368	-0.333111	-0.474907	-0.43078	-0.449367	4.53035	4.53952
205.034m/z	2.95min	2.83389	-0.586894	2.69994	-0.781779	-0.89941	-0.90617	2.99501	2.75754	3.09741	-0.908661	-0.893362	-0.886847	-0.896741	2.79323	2.90668	-0.659587	-0.773955	-0.816732	-0.454428	-0.198987	-0.380074	3.03667	3.02014	-0.879654	2.94058	1.34959	3.17425	-0.905256	-0.909276	-0.90376	3.10363	-0.896776	-0.787847	-0.531215	-0.851158	3.06721	-0.94328	-0.782298	1.65523	-0.667851	-0.886942	-0.811652	-0.816944	-0.928211	-0.893584	3.02579	-0.820318	-0.853849
205.035m/z	2.19min	0.749924	1.0101	0.809726	-4.06386	-4.19331	-0.786017	1.22723	0.764334	1.24083	-0.0278491	0.0756348	0.0762685	-4.19038	0.0539821	0.0118896	0.316713	1.06526	1.12632	0.233136	0.333023	0.246909	1.33625	1.34467	-4.17157	1.20409	1.9002	1.33113	-0.48761	-4.20417	-0.277203	1.11954	1.07264	1.19684	1.22097	-0.327254	0.846084	1.08459	-4.06443	-4.11047	0.0597093	0.920508	1.04536	0.236539	-0.54891	-0.431377	1.42185	0.166022	0.0139824
206.970m/z	0.29min	-0.390789	-0.147281	-0.410933	-0.407535	-0.564622	-0.573649	-0.74034	2.44766	-0.706568	2.78317	2.63927	-0.547845	-0.561057	2.95849	2.79626	-0.244356	-0.397087	-0.454212	0.029617	0.370738	0.12891	-0.550045	-0.580437	-0.538239	-0.27063	2.43874	-0.318481	2.70913	2.53187	-0.57043	-0.383552	-0.561104	-0.415638	2.95267	-0.500185	-0.556048	-0.623207	-0.408228	-0.464092	-0.255392	-0.547972	-0.447428	-0.454494	-0.603083	-0.556842	-0.576319	-0.459	-0.503779
207.012m/z	5.07min	-0.167192	0.0875119	-0.188263	-0.184709	-0.349019	-0.358461	-0.532817	-0.151388	-0.497491	-0.361941	-0.34057	-0.331471	-0.34529	4.64637	-0.281702	4.90328	-0.17378	-0.233532	0.272545	0.629351	0.376404	-0.333771	-0.365561	-0.321423	-0.0415086	2.79244	-0.0915597	-0.357184	-0.362799	-0.355094	-0.159623	-0.345339	-0.193184	0.165286	-0.281619	-0.34005	-0.410297	-0.185434	-0.243867	-0.0255703	-0.331603	-0.226437	-0.233827	-0.389249	-0.340881	-0.361254	-0.238541	-0.285378
207.050m/z	1.86min	-0.00216688	0.345757	-0.0309488	-0.0260945	-0.25054	-0.263439	-0.501607	0.0194219	-0.453353	-0.268192	-0.238999	-0.22657	-0.245447	-0.194785	-0.158586	0.207056	-0.0111654	-0.0927862	0.59851	1.08591	0.740381	-0.229712	-0.273137	-0.212844	0.169516	4.04067	0.101147	-0.261694	-0.269364	-0.258839	0.00817238	5.90121	-0.0376718	0.451997	-0.158472	-0.238289	-0.334246	-0.0270844	-0.106903	0.191288	-0.226751	-0.0830939	-0.0931894	-0.305494	-0.239424	-0.267254	-0.0996278	-0.163607
208.093m/z	7.97min	0.00127937	0.343351	-0.0270185	-0.0222457	-0.242916	-0.255598	-0.489759	0.022505	-0.442317	-0.260271	-0.231569	-0.219349	-0.237908	-0.188099	-0.152509	0.206983	-0.00756782	-0.0878157	0.591853	1.07105	0.731337	-0.222439	-0.265133	-0.205854	0.170075	3.97611	0.102855	-0.253882	-0.261423	-0.251076	0.0114447	-0.237974	-0.0336283	0.447804	-0.152397	-0.230871	-0.325214	-0.023219	-0.101695	0.19148	-0.219527	-0.0782864	-0.0882121	-0.296946	-0.231987	-0.259349	-0.0945422	-0.157446
209.032m/z	2.58min	-0.25336	0.245478	-0.0359399	-0.416641	-5.23185	-5.24038	0.0153981	-0.0265577	0.0950342	0.1771	0.195475	0.281151	0.379884	0.530976	0.614458	0.652116	0.550762	0.599538	-0.149186	0.0171946	-0.0666684	0.331021	0.22462	0.337644	-0.0141166	2.72126	-0.143341	-5.23923	-0.575931	-0.32684	-0.101396	0.187008	0.30528	0.497736	-0.241273	-0.298813	0.161314	-0.25713	-0.368392	0.835057	0.34694	0.455155	0.676009	-0.435541	-0.64592	0.239932	0.904564	0.804811
209.062m/z	2.19min	0.384718	0.623917	-3.7961	-0.384342	-0.377938	-0.181099	0.14832	-3.76652	0.25679	0.825837	0.925998	0.996563	0.331354	0.531426	0.419383	-3.65634	0.648501	1.16517	-3.42648	0.982865	0.95071	0.265384	0.254687	0.289946	0.656848	-1.40521	0.705193	-3.9316	0.000815608	-0.0053529	0.449815	0.821522	0.90595	0.505715	-3.87098	-3.91785	0.67547	0.169907	0.229087	0.773122	0.518836	-3.82672	0.650461	0.129489	-0.0471238	0.481741	0.714634	0.705562
212.919m/z	1.41min	2.17122	-0.345423	-0.585584	-0.58249	-0.725581	-0.733804	-0.885643	-0.553472	1.73853	-0.736834	-0.718223	-0.710299	2.21203	-0.690035	-0.666957	-0.433849	-0.572972	-0.625008	-0.184285	3.18345	2.98792	-0.712302	-0.739987	-0.701548	1.71989	2.01019	-0.501369	-0.732692	-0.737581	-0.730871	1.88647	-0.722376	-0.58987	2.31721	-0.666885	-0.71777	-0.778946	-0.583121	-0.634007	-0.443902	2.59346	2.76607	-0.625265	3.04099	-0.718494	-0.736236	2.62703	-0.670158
215.034m/z	1.75min	-0.317604	-0.050792	2.6005	-0.335954	2.1854	-0.517966	1.93501	-0.301048	-0.663605	-0.521611	-0.499224	-0.489692	-0.504168	-0.465317	-0.437558	-0.157158	-0.324505	-0.387097	0.143037	3.99231	0.251833	-0.492102	-0.525403	-0.479166	-0.185946	2.78272	-0.238376	-0.516628	-0.522509	-0.514438	-0.309675	-0.504219	-0.344832	0.0306798	-0.43747	-0.498679	2.59114	-0.336713	2.60888	-0.16925	-0.489831	2.61758	2.26161	-0.550217	-0.49955	-0.520891	-0.392344	-0.441408
216.087m/z	2.62min	-0.0179852	0.304952	-0.0447001	-0.0401944	-0.248521	-0.260494	-0.481557	0.00205322	-0.436769	-0.264906	-0.237809	-0.226272	-0.243794	-0.19677	-0.163171	0.176212	-0.0263375	-0.102097	0.539554	0.991946	0.671236	-0.229189	-0.269495	-0.213533	0.141368	3.73451	0.077909	-0.258874	-0.265993	-0.256224	-0.00838842	-0.243855	-0.0509403	0.403562	-0.163065	-0.23715	-0.326216	-0.0411132	-0.1152	0.161576	-0.22644	-0.0931003	-0.102471	-0.299529	6.90474	-0.264035	-0.108447	-0.167832
217.033m/z	4.77min	4.42435	-0.0293861	-0.276487	-0.273303	4.58378	-0.42899	-0.585217	-0.243447	-0.553564	-0.432108	-0.412959	-0.404806	-0.417188	-0.383956	-0.360212	4.56215	-0.26351	-0.31705	4.2214	4.55872	0.229468	-0.406867	-0.435351	-0.395802	-0.144992	2.3943	-0.189839	-0.427845	-0.432876	-0.425973	-0.250826	-0.417232	-0.280897	0.0403019	-0.360137	-0.412493	-0.475436	-0.273953	-0.32631	-0.130711	-0.404924	-0.310692	-0.317314	-0.456576	-0.413237	-0.431492	-0.321538	-0.363505
217.033m/z	3.69min	-0.46553	-0.274984	-0.481293	-0.478634	-0.601555	-0.608619	-0.739055	-0.453706	-0.712628	-0.611222	-0.595234	-0.588427	-0.598766	-0.57102	-0.551195	-0.350946	-0.470458	-0.515159	3.42099	3.62246	-0.058862	-0.590148	-0.613931	-0.58091	-0.371505	1.74859	-0.408948	-0.607664	-0.611864	-0.6061	-0.459867	-0.598802	-0.484975	-0.2168	-0.551133	-0.594846	-0.647398	-0.479176	-0.52289	4.80302	-0.588527	-0.509851	-0.51538	-0.631652	-0.595467	-0.610709	-0.518906	-0.553945
217.035m/z	4.20min	-3.71036	0.461134	0.114205	0.845873	0.752434	0.674501	-0.360888	-3.69949	-0.297319	0.290794	0.248608	0.115444	0.822752	0.930162	0.940724	-3.60504	1.22746	-0.405575	-3.40801	-3.16268	0.693755	-0.325774	-0.357953	1.05024	-3.62394	2.63661	-0.76563	0.473384	1.00245	0.979981	-3.70515	0.376372	0.588522	-0.164053	1.15716	-3.82921	0.392454	0.968243	0.91803	1.80582	1.0837	1.16587	0.261284	0.510636	0.394309	-0.207809	0.531006	0.579268
218.101m/z	1.98min	-0.149355	3.32179	-0.174221	-0.170027	-0.363934	-0.375077	3.53791	-0.130704	-0.53915	-0.379184	-0.353963	-0.343225	-0.359533	-0.315765	-0.284492	0.0313996	-0.15713	3.69903	0.369591	0.790668	0.492158	-0.34594	-0.383456	-0.331367	-0.00103232	3.34339	-0.060099	-0.37357	-0.380196	-0.371104	-0.140423	-0.359591	-0.180029	0.243012	-0.284393	-0.35335	-0.43625	-0.170882	-0.239841	0.0177769	-0.343381	-0.219271	-0.227993	-0.41141	-0.35433	-0.378373	-0.233555	-0.288829
219.017m/z	1.94min	-0.0285714	0.317832	-0.0572276	-0.0523944	-0.275859	-0.288701	-0.525828	-0.00707693	-0.477785	-0.293434	-0.264368	-0.251994	-0.270788	-0.220348	-0.184307	0.179737	-0.0375306	-0.118795	0.56948	1.05475	0.710731	-0.255122	-0.298357	-0.238328	4.44674	3.99659	0.0742908	-0.286964	-0.2946	-0.284122	-0.0182773	-0.270854	-0.0639211	0.423607	-0.184194	3.92907	-0.359199	-0.05338	-0.13285	0.164038	-0.252174	-0.109145	-0.119196	-0.330573	-0.264792	-0.2925	-0.125606	-0.189306
219.048m/z	3.82min	-0.20972	0.0499723	-0.231203	-0.22758	-0.395108	-0.404735	-0.582505	-0.193606	-0.546488	3.71201	-0.386493	-0.377216	-0.391306	-0.353492	-0.326473	-0.0535551	-0.216437	-0.277359	0.238629	0.602423	0.344522	-0.379562	-0.411974	-0.366971	-0.081575	2.80788	-0.132606	-0.403433	-0.409158	-0.401302	-0.202003	-0.391356	3.67031	0.12927	-0.326388	-0.385964	-0.457587	-0.228319	-0.287896	-0.0653246	-0.377351	3.69702	-0.27766	-0.436126	-0.386811	-0.407583	-0.282466	-0.330221
221.028m/z	3.83min	-1.0831	-0.909045	-1.0975	-1.09507	-1.20735	-1.21381	-1.33295	-1.0723	-1.30881	1.90506	-1.20158	2.04041	2.60652	2.52489	2.59904	2.26269	-1.0876	-1.12843	-0.782601	-0.538774	-0.711628	-1.19693	-1.21866	-1.18849	-0.997212	0.939394	-1.03142	-1.21293	-1.21677	-1.2115	-1.07793	-1.20484	-1.10086	-0.855897	-1.16129	-1.20122	-1.24923	-1.09556	-1.1355	2.49464	-1.19545	-1.12358	2.43395	-1.23484	-1.20179	-1.21571	2.5995	2.56944
223.045m/z	2.61min	-0.868823	-0.693621	-0.883317	-0.880873	-0.993896	-1.00039	-1.12032	-0.857952	-1.09603	2.96413	3.04975	3.0258	2.87343	2.92837	3.00163	-0.763466	-0.873355	-0.914456	-0.566343	-0.320908	-0.494902	-0.983407	-1.00527	-0.974913	-0.78237	1.16701	-0.816798	-0.999513	-1.00337	-0.998075	-0.863617	-0.991364	-0.886703	-0.640122	-0.947534	-0.987727	3.03032	-0.881371	-0.921565	-0.771406	-0.981916	-0.909576	-0.914659	-1.02157	2.74468	-1.00231	3.06973	3.0002
223.046m/z	2.25min	-0.229102	0.252895	-0.23489	-0.534872	-0.705366	-0.765723	0.422762	-0.283031	0.563619	-0.0781375	-0.0582414	-0.0561901	0.222786	0.361371	0.401106	-0.0669938	1.17009	1.07915	-0.474839	-0.219307	-0.169488	0.0314045	-0.0533363	0.580237	0.034027	3.19152	0.0991762	-0.0518915	0.24143	0.121097	-0.0577502	0.954644	1.12502	0.424845	0.174697	-0.468578	0.909426	0.21031	-0.022113	0.0540757	1.02827	1.14898	0.0563075	0.170917	-7.84077	0.772499	0.417965	0.463323
225.061m/z	1.72min	-0.442304	-0.327089	-0.801421	0.091405	-0.0517759	0.0686785	0.0659312	0.117191	-0.139173	-0.192809	-0.251013	-0.211915	-0.760872	-0.854792	-0.497988	-0.358305	1.02074	-0.192114	0.484179	0.697158	0.684684	0.373226	0.382695	0.149375	0.215093	2.20468	0.191525	0.594911	0.180623	0.351931	0.185306	0.929515	1.09149	0.37704	0.300638	0.113882	0.807945	-0.014415	0.121666	0.281152	0.920699	1.01126	0.330811	0.600033	0.439772	0.201901	0.220997	0.110816
226.983m/z	10.84min	-0.662495	3.06163	-0.678875	-0.676112	-0.803845	-0.811186	-0.946728	-0.650208	-0.919266	2.27857	-0.797277	2.27042	-0.800946	-0.772114	-0.751514	-0.543425	-0.667616	-0.714066	-0.320647	-0.0432689	-0.239908	-0.791992	-0.816705	-0.782392	-0.564789	1.6383	2.95761	-0.810193	-0.814557	-0.808568	3.18502	-0.800984	2.71402	-0.404029	-0.751449	-0.796873	-0.851482	-0.676675	-0.7221	-0.552399	-0.790306	-0.708551	-0.714296	-0.835119	-0.797519	-0.813357	-0.71796	-0.754371
227.034m/z	7.65min	-0.0913668	0.219216	-0.11706	-0.112726	-0.313084	-0.324598	-0.537204	-0.072095	-0.494129	-0.328841	-0.302781	-0.291686	-0.308537	-0.263312	-0.230999	0.0954013	-0.0993996	-0.17226	0.444843	0.879928	0.571487	-0.294491	-0.333255	-0.279433	0.0618904	3.51757	0.000858776	-0.32304	-0.329887	-0.320492	-0.0821372	-0.308596	-0.123061	0.314054	-0.230897	-0.302148	-0.387806	-0.11361	-0.184862	0.0813253	-0.291847	-0.163608	-0.17262	-0.36214	-0.30316	-0.328003	-0.178368	-0.235481
228.992m/z	13.94min	0.00611601	0.367159	-0.0237513	-0.0187138	-0.251623	-0.265008	-0.512156	0.0285189	-0.462083	-0.26994	-0.239646	-0.226749	-0.246337	-0.193765	-0.156202	0.223228	-0.00322185	-0.0879204	0.629443	1.13522	0.776663	-0.230009	-0.275072	-0.212505	0.184273	4.20139	0.113325	-0.263197	-0.271156	-0.260235	0.0168451	-0.246406	-0.0307277	0.477405	-0.156083	-0.23891	-0.338485	-0.0197411	-0.102569	0.206865	-0.226936	-0.0778626	-0.0883387	-0.308649	-0.240088	-0.268967	-0.09502	-0.161412
229.048m/z	4.48min	0.470705	-1.07641	-1.2604	-1.25803	-1.36766	-1.37396	-1.49028	2.17148	-1.46671	-1.37628	-1.36202	-1.35595	1.75734	1.81683	1.76758	1.90876	-1.25074	-1.29061	-0.952966	1.39691	1.75664	-1.35748	-1.37869	-1.34924	-1.16249	3.60677	-1.19589	-1.3731	-1.37685	-1.37171	-1.2413	-1.3652	-1.26369	2.22558	-1.32269	1.98115	-1.40854	-1.25852	-1.2975	2.20348	-1.35604	-1.28587	2.04431	-1.3945	-1.36223	-1.37582	2.38762	-1.3252
231.015m/z	8.86min	0.0112071	0.379538	-0.019263	-0.0141239	-0.251734	-0.265389	-0.517527	0.0340622	-0.466442	-0.270421	5.05264	-0.226358	-0.246342	-0.192709	-0.154387	0.232702	0.00168076	-0.0847274	0.647116	1.1631	0.797308	-0.229685	-0.275656	-0.211827	0.19296	4.29117	0.120581	-0.263542	-0.271662	-0.26052	0.0221528	-0.246412	-0.0263803	0.492009	-0.154266	-0.238765	-0.34035	-0.0151719	-0.0996722	0.216009	-0.22655	-0.0744666	-0.0851542	-0.309912	-0.239966	-0.269428	-0.0919703	-0.159702
233.065m/z	2.71min	-0.0755136	0.244988	-0.102027	-0.0975552	-0.304311	-0.316193	-0.535589	-0.0556263	-0.491138	-0.320572	-0.293679	-0.28223	-0.299619	-0.25295	-0.219604	0.117219	-0.0838029	-0.158991	0.47782	0.9268	0.608509	-0.285125	-0.325127	-0.269586	0.082638	3.64868	0.0196573	-0.314586	-0.321651	-0.311956	-0.0659892	-0.29968	-0.10822	0.342854	-0.2195	-0.293026	-0.381419	-0.0984671	-0.171995	0.102694	-0.282397	-0.150062	-0.159362	-0.354934	-0.294071	-0.319707	-0.165293	-0.22423
235.046m/z	2.70min	1.38717	1.60769	1.34253	1.72652	1.65125	1.55619	-2.4431	-2.19351	0.738982	0.538233	0.694945	0.518495	-2.32039	-2.29612	-2.27878	0.80915	1.75526	0.816372	-1.9161	0.727499	1.00331	0.600688	0.665335	1.774	0.429118	3.29037	-2.15436	-2.32817	1.34301	-2.3268	0.394757	1.2508	1.35849	-1.98629	1.53933	-2.31696	1.15103	1.86671	1.78162	1.87586	1.73808	1.8072	0.598901	1.07406	0.836053	0.707542	-2.25054	0.812993
237.022m/z	2.99min	-0.514582	-0.291639	-0.533025	2.39499	-0.673734	-0.681999	-0.834612	-0.500748	-0.803692	-0.685045	-0.666339	2.81475	-0.67047	-0.638007	-0.614812	2.53019	3.53744	-0.572649	-0.129681	0.182632	-0.0387728	-0.660388	1.773	-0.649579	-0.404571	2.07598	-0.44838	-0.680881	-0.685796	2.37039	-0.507956	3.43004	3.67574	-0.223563	2.3863	2.32232	3.25828	-0.530548	-0.581694	-0.39062	-0.65849	-0.566438	-0.572907	-0.708947	-0.666611	-0.684444	-0.577033	-0.618029
237.060m/z	2.78min	-2.03882	-1.87223	-2.0526	-2.05028	-2.15774	-2.16392	0.994043	1.22152	1.032	1.524	1.59993	1.60568	1.64353	1.5833	1.57675	1.49505	-2.04313	1.52185	1.48273	-1.51784	1.77072	0.852181	-2.16856	-2.1397	1.45242	-0.103074	1.28748	-2.16308	-2.16676	0.794983	1.25393	-2.15534	-2.05582	1.51144	-2.11366	1.23699	-2.19782	-2.05075	0.760646	-1.94619	-2.14635	-2.07757	1.43202	-2.18406	-2.15242	1.139	1.41713	1.55448
239.075m/z	1.84min	-0.911719	2.09015	2.06946	-0.924775	0.52066	-1.05428	2.74855	1.75841	2.73281	-1.05687	-1.04094	-1.03416	-1.04446	-1.01682	-0.997067	-0.797559	2.50594	2.66476	-0.583967	-0.318026	-0.506557	2.46848	-1.05957	-1.02667	2.54449	1.2942	2.6432	1.96089	-1.05751	1.69289	2.35234	2.37518	-0.931092	-0.66391	-0.997005	-1.04056	-1.09291	-0.925315	-0.968867	-0.806163	2.28636	2.55017	-0.961384	1.59267	-1.04118	2.83352	-0.964897	-0.999807
241.045m/z	4.84min	-0.113061	0.198448	-0.13883	-0.134484	-0.335438	2.71113	-0.560227	-0.0937314	-0.517024	3.96419	-0.325105	-0.313977	-0.330878	-0.285519	-0.253109	0.0742642	-0.121117	-0.194195	0.424747	0.86113	0.551769	-0.31679	-0.35567	-0.301688	0.0406535	3.50663	-0.0205601	-0.345425	-0.352292	-0.342869	-0.103803	-0.330937	-0.144849	0.293568	-0.253007	-0.32447	-0.410383	-0.13537	-0.206835	0.0601464	-0.314139	-0.185518	-0.194556	-0.384641	-0.325486	-0.350402	4.08716	-0.257604
242.940m/z	1.36min	1.01318	0.915383	1.16482	-1.96548	-2.08461	-2.09146	-2.21787	0.785161	0.937711	-2.09398	-2.07848	1.18352	0.989762	1.22383	1.10462	1.11738	1.48974	0.761028	0.898499	1.5273	1.18876	-2.07355	-2.0966	1.39233	0.821467	0.193054	0.924591	1.53709	1.53327	1.55445	0.785143	1.17079	-1.97162	-1.71172	-2.03574	-2.07811	1.06714	-1.966	1.38389	1.4436	1.45862	1.41637	-2.00109	1.67404	-2.07871	-2.09348	0.976275	-2.03847
243.028m/z	7.56min	-0.785836	-0.594441	-0.801669	2.04977	-0.922467	1.68748	-1.06058	-0.77396	-1.03404	-0.932177	-0.916118	-0.909281	-0.919665	-0.891796	-0.871883	-0.670741	4.52073	-0.835686	-0.4554	-0.187282	-0.377356	-0.911009	-0.934898	1.92575	-0.691392	1.43815	-0.729002	2.69996	-0.932822	-0.927032	0.599637	-0.919702	-0.805367	-0.535998	-0.87182	0.856419	-0.968514	-0.799543	-0.843451	-0.679415	4.50676	4.34832	-0.835908	2.8226	2.68444	-0.931661	-0.839449	1.67253
243.029m/z	6.82min	-0.072208	0.255851	-0.0993467	-0.0947695	-0.306401	-0.318563	-0.543132	-0.0518518	-0.497633	-0.323044	-0.295518	-0.283799	-0.301598	-0.253828	-0.219697	0.125069	-0.0806928	-0.157653	0.494173	0.95374	0.627944	-0.286762	-0.327707	-0.270857	0.0896727	3.7398	0.0252069	-0.316917	-0.324149	-0.314226	-0.0624591	-0.30166	-0.105686	0.356025	-0.219589	-0.294849	-0.385327	-0.0957029	-0.170964	0.110201	-0.283969	-0.148514	-0.158034	-0.358217	-0.295919	-0.32216	-0.164104	-0.224431
245.011m/z	8.38min	-0.146811	0.120118	-0.168892	-0.165168	-0.337364	-0.347259	-0.529983	-0.130248	-0.492962	-0.350906	4.89398	-0.318973	5.2074	-0.294588	-0.266816	0.0137058	-0.153714	-0.216334	0.314031	0.687962	0.422875	-0.321384	-0.3547	-0.308443	-0.0150948	2.95486	-0.067548	-0.345921	-0.351805	-0.343731	-0.138878	-0.333507	-0.17405	0.201625	-0.266729	-0.327965	-0.401583	-0.165927	-0.227165	0.00160838	-0.319112	-0.208898	-0.216643	-0.379524	1.25608	-0.350186	-0.221583	-0.270668
245.013m/z	14.04min	-0.690421	-0.508822	-0.705444	-0.70291	-0.82006	-0.826792	3.05123	-0.679153	-0.925918	-0.829273	-0.814036	-0.807548	-0.817401	3.01676	-0.772064	-0.581218	3.30846	3.09453	-0.376898	-0.122502	-0.302849	-0.809189	-0.831854	-0.800384	-0.600811	1.41973	-0.636497	-0.825882	-0.829885	-0.824391	-0.685025	-0.817436	-0.708953	-0.453371	-0.772005	-0.813665	-0.86375	-0.703427	-0.745088	-0.589448	3.7051	3.28844	-0.737931	3.28935	-0.814258	-0.828783	-0.741291	-0.774685
245.040m/z	6.55min	-0.215482	0.0388995	-0.236526	-0.232976	-0.397078	-0.406509	-0.580643	-0.199698	4.14891	-0.409984	-0.38864	-0.379552	-0.393354	-0.356313	-0.329847	-0.0625105	-0.222061	-0.281737	0.223698	0.580052	0.327425	4.42408	4.3915	-0.369517	-0.0899574	2.7404	-0.139945	-0.405233	-0.410841	-0.403146	-0.207923	-0.393402	-0.241441	0.116575	-0.329763	-0.388121	-0.458279	-0.2337	-0.292059	-0.0740394	-0.379685	-0.274651	-0.282032	-0.437257	-0.38895	4.1704	-0.28674	-0.333518
245.042m/z	18.85min	0.00772568	0.373558	-0.0225377	-0.0174335	-0.253432	-0.266994	-0.517421	0.0304257	-0.466683	-0.271992	-0.241297	-0.228228	-0.248076	-0.194807	-0.156745	0.227718	-0.00173604	-0.087558	0.63932	1.1518	0.788493	-0.231532	-0.277192	-0.213796	0.188246	4.25865	0.116357	-0.26516	-0.273224	-0.262158	0.0185971	-0.248146	-0.0296067	0.485265	-0.156625	-0.24055	-0.341446	-0.0184744	-0.102401	0.211138	-0.228418	-0.0773668	-0.0879819	-0.311214	-0.241743	-0.271006	-0.0947517	-0.162024
246.994m/z	14.16min	-0.175078	0.0852666	-0.196615	-0.192983	-0.360931	-0.370583	-0.548799	-0.158924	-0.512692	-0.37414	-0.352295	-0.342994	-0.35712	-0.319211	-0.292124	-0.0185207	-0.181812	-0.242887	0.274397	0.639105	0.380556	-0.345346	-0.37784	-0.332724	-0.046611	2.85009	-0.0977705	-0.369277	4.70279	4.71011	-0.167341	-0.357169	-0.201646	0.164764	5.09495	-0.351764	-0.423567	-0.193723	-0.25345	-0.0303198	-0.34313	-0.235634	-0.243189	-0.402052	4.31592	-0.373437	-0.248006	-0.295881
248.960m/z	0.30min	2.18966	-1.88953	0.733209	-2.05099	-2.14845	-2.15405	0.520796	-2.03123	0.631758	-2.15612	-2.14344	-2.13804	2.15639	2.15385	2.1795	2.20679	-2.04451	-2.07995	0.571214	0.838626	0.841433	-2.13941	-2.15826	-2.13208	0.428443	3.82007	0.558173	2.11242	-2.15662	-2.15205	0.348508	-0.0189752	0.0897262	2.35458	2.16737	2.10756	0.13737	-2.05142	-2.08608	-0.521157	-2.13812	-2.07574	0.664972	0.510465	-2.14362	0.506813	-2.08292	0.577674
248.968m/z	13.50min	-0.00181912	0.343518	-0.0303871	-0.0255688	-0.248346	-0.261149	-0.497546	0.0196092	-0.449651	-0.265867	-0.236891	-0.224554	-0.243291	-0.193005	-0.157076	0.205848	-0.0107508	-0.0917648	0.594393	1.07816	0.735209	-0.227673	-0.270775	-0.21093	0.168588	4.01096	0.100727	-0.259417	-0.26703	-0.256583	0.00844328	-0.243357	-0.0370601	0.448968	-0.156963	-0.236186	-0.33143	-0.0265514	-0.105777	0.190197	-0.224734	-0.0821445	-0.092165	-0.302892	-0.237313	-0.264935	-0.0985556	-0.162059
249.059m/z	2.34min	2.927	2.77317	-0.55884	-0.555877	-0.692862	-0.700734	1.94721	-0.528097	-0.816643	-0.703635	-0.685818	-0.678232	2.68503	2.60265	2.5544	-0.413579	-0.546766	-0.596581	3.09593	0.122804	-0.0880781	-0.68015	-0.706653	-0.669855	-0.436491	4.21335	-0.478218	-0.699669	-0.70435	-0.697927	-0.534963	-0.689794	-0.562943	-0.264086	-0.636671	-0.685385	-0.74395	-0.556481	-0.605197	-0.423203	-0.678343	-0.590665	-0.596827	-0.726402	-0.686077	-0.703063	-0.600756	-0.639805
249.060m/z	2.87min	-0.5353	-0.319231	-0.553174	-0.55016	-0.689546	-0.697556	1.72138	-0.521893	-0.815497	-0.700508	-0.682379	-0.67466	2.50479	-0.654921	-0.63244	-0.405367	-0.540888	-0.591577	-0.162265	0.14042	-0.0741595	-0.676611	-0.703579	-0.666136	-0.428681	1.9754	-0.47114	-0.696473	-0.701236	-0.6947	-0.528879	-0.686424	-0.557349	-0.253253	-0.63237	-0.681938	-0.741529	-0.550774	-0.600344	-0.41516	-0.674772	-0.585558	-0.591827	-0.723674	-0.682643	-0.699925	2.17718	-0.635559
250.019m/z	0.27min	-0.0139197	0.350153	-0.0440375	-0.0389578	-0.273821	-0.287318	-0.53654	0.00867117	-0.486047	-0.292292	-0.261744	-0.248738	4.67843	-0.215478	-0.177599	0.205014	-0.0233359	-0.108745	0.614637	1.12465	0.763093	-0.252026	-0.297467	2.29942	0.165732	4.21656	0.0941893	-0.285493	-0.293518	-0.282505	-0.00310051	-0.268561	-0.0510725	0.461323	-0.17748	-0.261002	-0.361412	-0.0399937	-0.123517	0.188514	-0.248927	-0.0986028	-0.109167	-0.331326	-0.262189	-0.29131	-0.115904	-0.182853
250.074m/z	2.91min	-0.61261	-0.408357	-0.629507	2.67925	2.81856	2.77753	-0.905813	-0.599936	-0.877484	-0.768784	-0.751646	-0.744349	-0.755431	-0.725689	-0.704438	-0.489783	-0.617893	-0.66581	-0.259975	0.0261558	-0.176688	-0.746194	-0.771687	2.8386	-0.511822	1.76078	-0.551959	2.79039	-0.769472	2.08635	-0.606541	-0.75547	-0.633454	-0.345988	-0.704371	-0.751229	-0.807562	3.37396	3.36692	-0.49904	-0.744455	-0.66012	-0.666046	2.97813	-0.751895	-0.768233	-0.669826	-0.707386
251.039m/z	3.64min	-0.0926945	0.216364	-0.118261	-0.113949	-0.313323	-0.324781	-0.536343	-0.0735173	-0.49348	4.51733	-0.303071	4.10992	-0.308798	-0.263796	4.14945	0.0931567	-0.100688	-0.173191	0.440883	0.873832	0.566905	-0.294821	-0.333395	-0.279838	0.0598103	3.49852	-0.000921685	-0.323231	-0.330044	-0.320695	-0.0835102	-0.308857	-0.124233	0.310736	-0.23154	-0.30244	-0.387678	-0.114829	-0.185731	0.0791499	-0.292191	-0.164581	-0.173549	-0.362138	-0.303448	-0.328169	-0.179268	-0.236101
256.994m/z	14.20min	-0.0483511	0.260337	-0.0738872	-0.0695803	-0.268715	-0.280159	-0.491468	-0.0291969	-0.448655	-0.284376	-0.258475	-0.247448	-0.264196	-0.219247	-0.187131	0.137277	-0.0563348	-0.128751	0.484586	0.917016	0.610458	-0.250236	-0.288763	-0.23527	0.103971	3.53856	0.0433117	-0.278611	-0.285416	-0.276078	-0.0391778	-0.264255	-0.079852	0.354595	-0.18703	-0.257845	-0.342981	-0.0704586	-0.141276	0.123287	-0.247608	-0.120152	-0.129109	-0.317471	-0.258852	-0.283543	-0.134821	-0.191586
259.010m/z	14.40min	-0.419624	-0.198316	-0.437932	-0.434844	-0.577611	-0.585815	-0.737309	-0.405892	-0.706616	3.25318	-0.570269	3.41551	-0.574371	-0.542145	3.5035	-0.286541	-0.425348	-0.477266	-0.0375441	0.272479	0.0526973	-0.564362	-0.591984	-0.553633	-0.31042	2.15195	-0.353908	-0.584705	-0.589584	-0.582889	-0.413048	-0.574413	-0.442209	-0.130739	-0.519048	-0.569818	-0.630854	-0.435474	-0.486245	-0.296571	-0.562478	-0.471101	-0.477522	-0.612566	-0.57054	-0.588242	-0.481618	3.6994
259.014m/z	10.17min	-0.438039	-0.225332	-0.455635	-0.452668	-0.589885	-0.597771	-0.743377	-0.424841	-0.713877	3.29067	-0.582829	-0.57523	-0.586771	-0.555798	-0.533668	-0.310128	-0.443541	-0.49344	-0.0708087	0.227166	0.0159256	-0.577152	-0.6037	-0.566839	-0.333079	2.03359	-0.374877	-0.596704	-0.601393	-0.594959	-0.431718	2.81912	-0.459746	-0.160381	-0.533598	-0.582395	-0.64106	-0.453273	-0.502071	-0.319769	-0.575341	-0.487515	-0.493687	-0.623482	-0.583089	-0.600103	-0.497623	-0.536738
259.022m/z	4.73min	-0.0172427	0.306864	-0.0440544	-0.0395323	-0.248613	-0.260629	-0.482493	0.00286821	-0.437542	-0.265057	-0.237862	-0.226284	-0.243869	-0.196675	-0.162954	0.177658	-0.0256252	-0.101659	0.542314	0.996344	0.674473	-0.229211	-0.269663	-0.213498	0.142688	3.74883	0.0789985	-0.259004	-0.266148	-0.256344	-0.00761123	-0.24393	-0.0503171	0.40583	-0.162848	-0.237201	-0.326589	-0.0404544	-0.114809	0.162969	-0.226452	-0.0926297	-0.102034	-0.299805	6.85786	-0.264183	-0.108032	-0.167632
259.022m/z	5.93min	-1.72737	1.36266	1.09863	-1.73918	-1.84994	-1.8563	1.80187	-1.71671	1.80181	1.10823	1.2517	-1.83811	1.41368	1.41008	1.34719	-1.62412	1.98509	1.53783	-1.43094	-1.19042	-1.36093	1.88778	1.86649	1.59735	1.61526	0.267726	-1.67638	2.09375	1.56657	1.47875	1.08253	1.77755	1.91321	-1.50324	-1.8045	-1.84389	1.83078	-1.73966	-1.77905	-1.6319	1.74005	1.84275	-1.77229	2.0666	2.12327	1.93357	1.55629	1.51762
261.027m/z	9.54min	0.93655	1.18403	0.959849	-2.15726	-2.26548	-2.27169	0.910138	0.743928	1.44173	1.44969	1.38229	1.27142	1.0366	1.24471	1.20714	-2.04486	-2.15007	1.41901	1.28283	-1.62114	1.49547	1.39627	1.29143	0.675971	0.926884	3.10979	1.08455	-2.27085	0.307664	-2.26948	1.01401	1.26234	1.25584	-1.92676	-2.22109	-2.25957	-2.30583	-2.15774	-2.19622	-2.05246	-2.25401	1.00812	1.3691	-2.29197	-2.26012	1.35529	1.71947	1.56095
261.027m/z	11.93min	-0.118001	0.169195	-0.141759	-0.137752	-0.323022	-0.33367	-0.530267	-0.100181	-0.490435	-0.337593	-0.313496	-0.303236	-0.318818	-0.276999	-0.247118	0.0547031	-0.125429	-0.192803	0.377831	0.780154	0.494939	-0.30583	-0.341675	-0.291906	0.0237157	3.21918	-0.0327202	-0.332229	-0.33856	-0.329873	-0.109467	-0.318873	-0.147309	0.256891	-0.247024	-0.31291	-0.392118	-0.138569	-0.204456	0.0416871	-0.303385	-0.184803	-0.193136	-0.368384	-0.313846	-0.336819	-0.198451	-0.251263
261.037m/z	2.60min	-0.166919	0.0955026	-0.188627	-0.184966	-0.354254	-0.363982	-0.54362	-0.150635	-0.507225	-0.367568	-0.345549	-0.336174	-0.350412	-0.3122	-0.284898	-0.00911245	-0.173706	-0.235268	0.286141	0.653758	0.393147	-0.338544	-0.371297	-0.325822	-0.0374268	2.88238	-0.0889943	-0.362667	-0.368451	-0.360513	-0.15912	-0.350462	-0.193698	0.175634	-0.284812	-0.345014	-0.417389	-0.185713	-0.245916	-0.0210056	-0.336311	-0.227958	-0.235572	-0.395703	-0.345869	-0.36686	-0.240428	-0.288685
263.126m/z	2.94min	1.86679	-1.30354	1.29245	0.507703	-1.61693	-1.6237	-1.74887	1.44287	-1.72351	1.86621	1.88884	1.70223	-1.61425	1.95968	-1.5686	0.918753	0.324597	-1.53402	-1.17071	1.45088	1.29706	-1.60598	-1.6288	-1.59711	-1.39617	3.60347	-1.4321	-1.62279	0.796882	-1.62129	-1.48096	1.62055	1.66356	1.66728	0.573103	-1.61049	1.43979	-1.49949	-1.54144	2.54088	0.554259	-1.52892	1.45167	0.97292	1.02059	-1.62571	1.69635	1.61758
265.054m/z	2.39min	0.00941047	0.371416	-0.0205364	-0.0154855	-0.249015	-0.262436	-0.510243	0.031873	-0.460036	-0.267381	-0.237007	-0.224075	-0.243716	-0.191003	-0.15334	0.227101	4.77212e-05	-0.0848765	0.634399	1.14152	0.782011	-0.227344	-0.272527	-0.209794	0.188042	4.21587	0.116906	-0.26062	-0.268601	-0.25765	0.0201682	-0.243785	5.31811	0.481955	-0.153221	-0.236268	-0.336109	-0.0165155	-0.0995647	0.210695	-0.224263	-0.0747919	-0.085296	-0.306193	-0.237449	-0.266405	-0.091995	-0.158564
267.036m/z	2.47min	0.781269	1.10038	0.750407	1.05944	0.988808	0.847613	0.502024	0.401211	0.503375	0.394694	0.557216	-2.96531	0.717205	0.696084	0.89227	0.802355	0.978392	0.643769	-2.50444	-2.23219	-2.42519	0.359061	-2.99132	0.835259	-2.74406	2.99234	0.525289	1.20443	1.22645	1.16346	0.420773	0.613533	0.779473	0.630114	1.1724	0.259746	0.381821	0.806917	0.85357	1.15788	0.986212	1.08146	0.569691	1.20513	1.18854	0.584375	-2.8944	0.438676
267.069m/z	2.23min	-0.512072	3.04345	2.47044	-0.527045	-0.667495	-0.675567	2.49467	2.5959	-0.794409	-0.678541	-0.660273	-0.652495	-0.664308	-0.632606	-0.609954	-0.381147	-0.517703	-0.568778	-0.136188	0.168807	-0.0474101	-0.654462	2.64963	-0.643906	-0.404638	2.0178	-0.447421	2.97417	-0.679274	-0.672689	-0.505602	-0.66435	-0.534289	-0.227871	-0.609882	-0.659829	-0.719876	-0.527664	2.42465	-0.391014	2.84515	-0.562713	-0.56903	3.21577	-0.660539	2.7828	-0.573059	-0.613096
267.965m/z	1.50min	-0.185607	0.122811	-0.21112	3.14228	2.69889	-0.417211	-0.628336	-0.166469	-0.585561	-0.421425	-0.395547	-0.384529	-0.401262	-0.356353	-0.324265	-0.000140555	-0.193583	-0.265936	0.346865	0.778917	0.472626	-0.387314	-0.425808	-0.372362	-0.0334178	3.39817	-0.0940239	-0.415665	-0.422464	-0.413134	-0.176441	-0.401321	-0.21708	0.216987	-0.324164	-0.394918	-0.479979	-0.207695	2.93754	-0.0141183	-0.384689	-0.257344	-0.266294	-0.454492	-0.395924	-0.420593	-0.272001	-0.328716
268.102m/z	1.65min	-0.222691	0.0592632	-0.246016	-0.242082	-0.423971	-0.434423	-0.627432	-0.205196	-0.588328	-0.438275	-0.414618	-0.404545	-0.419843	-0.378787	-0.349452	-0.0531388	-0.229983	-0.296128	0.264092	0.659072	0.379063	-0.407092	3.18418	-0.393422	-0.0835607	3.05358	-0.138967	2.73494	-0.439225	-0.430696	-0.214312	-0.419897	3.46981	0.145359	-0.34936	-0.414042	-0.491805	-0.242884	-0.307568	-0.0659173	-0.404692	-0.288274	-0.296455	3.16086	-0.414962	2.39302	-0.301672	-0.353521
269.045m/z	7.03min	0.920305	0.830671	-2.2272	0.98278	1.08381	0.89174	0.953656	-2.19896	1.02381	-2.36021	1.07659	-2.33687	0.865974	0.792786	0.920813	0.860048	1.1994	0.413389	0.952027	-1.60106	-1.79477	1.04627	0.946673	-2.32918	1.07439	0.0554861	1.09089	-2.35657	1.29336	0.974945	1.03961	1.17977	0.8044	1.23304	0.947874	1.05814	1.07673	-2.22504	0.944884	-2.10261	-2.33698	-2.25644	0.92775	-2.38112	1.06369	0.978629	0.912813	-2.30158
270.854m/z	4.88min	-0.400842	-0.148074	-0.421753	-0.418226	-0.581287	-0.590658	-0.763688	-0.385158	-0.728631	2.62879	-0.572902	2.647	-0.577586	-0.54078	2.46166	-0.248841	-0.40738	-0.466678	0.0355523	0.389647	0.138622	2.7534	-0.597704	-0.553901	-0.276114	2.53629	-0.325785	-0.58939	2.49702	-0.587316	1.84068	-0.577635	-0.426637	-0.0708906	-0.514399	-0.572387	-0.6421	-0.418945	2.77191	-0.260297	-0.564004	2.54588	-0.466971	-0.621211	-0.573211	2.70324	-0.471648	-0.51813
272.958m/z	1.34min	1.90579	2.07461	1.87343	1.38124	1.33113	1.39164	1.51885	-2.30331	1.57315	-2.43737	-0.184916	-0.0169947	-2.42677	-2.40315	-0.220048	-2.21585	1.77893	1.74437	-0.0120629	-0.0925425	-1.96726	1.99235	1.92943	1.17008	2.01641	-0.428952	2.01549	-2.43434	-2.43792	0.963811	1.96196	1.55575	1.71771	1.60142	1.07523	1.22813	1.48226	1.20307	1.08036	-2.2232	1.73957	1.78786	-2.3558	1.1249	-2.42396	1.67282	-2.3588	-2.38862
273.039m/z	3.04min	-0.151267	0.126656	-0.174258	-0.17038	-0.349668	-0.359972	-0.550221	-0.134022	-0.511675	-0.363769	-0.340449	-0.330521	-0.3456	-0.305131	-0.276215	0.0158609	-0.158455	-0.223654	0.328556	0.717888	0.441882	-0.333031	-0.367719	-0.319557	-0.014126	3.07816	-0.0687396	-0.358578	-0.364704	-0.356297	-0.143008	-0.345653	-0.179628	0.21152	-0.276124	-0.339882	-0.416533	-0.171171	-0.23493	0.00326519	-0.330665	-0.215912	-0.223976	-0.393566	-0.340789	-0.363019	-0.229119	-0.280226
273.045m/z	6.08min	-0.175796	0.120263	-0.200288	-0.196157	-0.387145	-0.39812	-0.600785	-0.157426	-0.559724	-0.402165	-0.377324	-0.366748	-0.38281	3.65215	-0.308898	0.00223798	-0.183453	-0.252907	0.335338	0.750078	0.45606	-0.369421	-0.406373	-0.355068	-0.0297058	3.26437	-0.0878834	2.75651	-0.403162	-0.394207	-0.166998	-0.382867	-0.206008	0.210665	-0.308801	-0.37672	-0.458373	-0.196999	-0.264919	-0.0111797	-0.366902	-0.244659	-0.25325	-0.433907	2.5972	-0.401367	4.04784	-0.313171
273.074m/z	2.36min	-0.706512	-0.509812	-0.722785	-0.72004	-0.846932	-0.854224	-0.988873	-0.694307	-0.961593	2.14509	-0.840407	2.12812	2.10396	-0.81541	2.22506	2.81857	-0.7116	-0.757745	3.2454	3.28303	3.52492	-0.835156	-0.859707	-0.82562	-0.609451	1.57912	-0.648104	-0.853238	-0.857574	-0.851624	-0.700667	-0.84409	-0.726585	-0.449749	-0.794881	-0.840006	-0.894255	-0.7206	-0.765726	2.48445	-0.833482	-0.752265	2.65948	-0.878	-0.840647	-0.856381	2.18665	2.11444
275.025m/z	2.56min	-0.372733	3.2404	-0.392885	-0.389486	-0.546637	-0.555668	-0.722427	2.92723	-0.688641	-0.558997	-0.538556	-0.529854	-0.543071	-0.507599	-0.482253	3.04203	-0.379033	2.72386	0.0478463	0.389108	0.147181	-0.532054	-0.562459	-0.520243	-0.252524	2.45796	-0.300395	3.30765	-0.559817	-0.552448	-0.365493	-0.543117	-0.397592	-0.0547389	3.33	-0.538059	-0.605246	-0.390179	-0.446066	2.51848	-0.529981	2.6863	-0.436464	-0.585115	-0.538854	-0.55834	-0.440972	2.21594
275.062m/z	2.72min	-0.418257	-0.192925	-0.436897	-0.433754	-0.579115	-0.587469	-0.741718	-0.404275	-0.710466	-0.590547	-0.571641	-0.563591	-0.575817	-0.543006	-0.519562	-0.282754	-0.424085	-0.476946	-0.0292299	0.28643	0.0626523	-0.565626	-0.59375	-0.554702	-0.307067	2.20007	-0.351346	-0.586339	-0.591306	-0.58449	-0.411561	-0.57586	-0.441252	-0.124119	-0.519488	-0.571181	-0.633327	-0.434395	-0.486089	-0.292966	-0.563708	-0.470669	-0.477207	-0.614706	-0.571916	-0.58994	-0.481377	-0.522813
281.088m/z	2.04min	-0.548515	-0.326097	-0.566914	-0.563811	-0.707292	-0.715538	2.33784	-0.534714	2.48289	-0.718577	-0.699914	-0.691969	-0.704036	-0.67165	-0.648509	-0.414765	-0.554267	2.15838	-0.16452	0.147057	-0.0738261	1.7733	-0.721738	3.21358	-0.438763	2.03595	2.00171	3.02743	-0.719326	2.84816	-0.541905	3.16131	-0.571212	-0.258182	-0.648436	-0.699461	3.32794	-0.564444	-0.615469	-0.424845	-0.692085	-0.600249	-0.606703	-0.742423	-0.700186	-0.717977	-0.610819	-0.651719
281.123m/z	2.23min	2.13361	2.55617	-0.494612	-0.491268	-0.645891	-0.654777	2.42209	-0.459911	2.64861	-0.658051	-0.63794	-0.629377	-0.642382	-0.60748	-0.582543	-0.330648	-0.480983	-0.537212	-0.0609718	0.274799	0.0367642	2.82375	2.57569	-0.619921	-0.35651	2.31036	-0.40361	-0.653575	-0.658858	-0.651608	2.54998	-0.642427	-0.499244	1.99271	-0.582464	-0.637451	-0.703556	-0.49195	-0.546938	-0.341511	-0.629502	-0.530535	-0.53749	-0.683749	-0.638233	2.54946	-0.541926	-0.586002
284.099m/z	1.63min	-0.58786	-0.369892	-0.605892	-0.60285	-0.743462	-0.751542	1.48532	-0.574335	-0.87052	-0.75452	-0.736231	-0.728445	-0.740271	-0.708532	-0.685854	-0.456786	3.97577	-0.644632	-0.211547	0.093797	-0.122668	-0.730413	-0.757618	1.86444	-0.480304	1.9449	1.58714	2.75729	2.11675	-0.748661	-0.581383	3.50004	-0.610103	-0.303335	-0.685783	-0.735787	-0.795902	2.12486	-0.653475	-0.466664	3.6253	3.65034	-0.644884	-0.777889	-0.736497	-0.753932	-0.648918	-0.689
285.060m/z	3.83min	-0.144737	0.141212	-0.168392	-0.164403	3.88047	3.9446	-0.555213	-0.126994	-0.515554	-0.363376	-0.339383	-0.329168	-0.344682	-0.303045	-0.273294	0.0272172	-0.152133	-0.219215	0.348943	0.749519	0.465542	-0.33175	-0.36744	-0.317887	-0.0036357	3.17795	-0.0598266	-0.358035	4.69081	-0.355689	-0.13624	-0.344737	-0.173918	0.228527	-0.2732	-0.3388	-0.417664	-0.165216	-0.230817	0.0142577	-0.329317	-0.211249	-0.219546	-0.394034	-0.339732	-0.362605	-0.224838	-0.277421
287.043m/z	10.80min	-0.166575	0.100316	-0.188653	-0.18493	-0.357101	-0.366996	-0.549693	-0.150014	-0.512678	-0.370642	-0.348248	-0.338713	-0.353194	-0.314331	-0.286564	-0.00608098	-0.173478	-0.236089	0.294202	0.66808	0.40303	-0.341124	-0.374435	-0.328185	-0.0348776	2.93466	-0.0873234	-0.365657	-0.371541	-0.363467	-0.158644	-0.353245	-0.193811	0.181812	-0.286476	-0.347703	-0.421312	-0.185689	-0.246918	-0.0181767	-0.338852	-0.228654	-0.236398	-0.399256	-0.348574	-0.369922	-0.241337	-0.290415
288.969m/z	1.93min	-0.508933	-0.279346	-0.527926	-0.524722	-0.672829	-0.68134	2.77391	-0.494687	-0.80666	1.8081	-0.665213	-0.657011	1.88585	-0.636037	-0.612151	-0.370872	-0.514871	-0.568731	-0.11256	0.20906	3.09996	-0.659085	2.72564	-0.647954	2.85572	2.15884	-0.440759	-0.680189	-0.68525	2.54062	-0.50211	-0.669512	-0.532362	3.22737	-0.612076	2.80504	-0.728065	-0.525376	-0.578046	-0.381277	1.87059	-0.562335	-0.568997	2.38772	-0.665494	-0.683858	-0.573245	-0.615464
288.989m/z	3.12min	-0.450515	-0.233233	-0.46849	-0.465458	-0.605626	-0.613682	-0.76242	-0.437033	3.03044	-0.61665	-0.598419	-0.590657	-0.602445	-0.570807	-0.5482	-0.319853	-0.456135	-0.507108	-0.0753867	0.228996	0.0132129	3.68899	3.53608	3.37127	-0.343297	2.07427	-0.385995	-0.612592	-0.617382	3.24059	-0.444058	-0.602487	-0.472688	-0.166886	-0.548129	-0.597976	-0.657901	-0.466076	-0.515924	-0.329701	3.29696	-0.501055	-0.507359	-0.639946	-0.598684	-0.616064	-0.51138	-0.551336
289.070m/z	2.20min	-3.45427	0.803133	0.692766	0.953987	0.943971	1.00878	-1.18802	-1.90341	-1.28829	1.31063	1.35597	1.32155	1.32866	1.34752	1.34592	-3.36169	-3.45825	0.358451	1.6829	-2.97282	1.66842	-1.28456	-1.16988	0.901732	-0.571278	2.88467	-0.427383	0.862412	0.942845	0.940664	-3.44969	-3.56194	0.135601	-3.25331	0.985403	0.675068	0.0335525	0.917812	0.870965	1.56991	0.528079	0.556923	1.42702	-3.58848	-3.55925	-1.28855	1.36421	1.37194
291.004m/z	2.95min	-0.248832	0.0138091	-0.270559	-0.266894	-0.436324	-0.446061	-0.625849	-0.232535	-0.589423	-0.449649	-0.427611	-0.418229	-0.432479	-0.394235	-0.366909	-0.0908935	-0.255624	2.94631	0.204607	0.572532	0.311703	-0.420601	-0.453381	-0.407868	-0.119232	2.80302	-0.170842	-0.444743	-0.450533	-0.442588	-0.241027	-0.432529	-0.275634	0.0940072	-0.366824	-0.427076	3.3985	-0.267641	-0.327895	-0.102797	3.64218	-0.309922	-0.317543	-0.477807	4.42266	-0.44894	-0.322403	-0.3707
292.925m/z	5.44min	-0.774165	-0.5984	-0.788705	3.28584	-0.899638	-0.906154	-1.02647	-0.763258	-1.00209	-0.908555	-0.893807	-0.887529	-0.897065	2.34585	-0.853185	-0.668469	-0.77871	-0.819944	-0.470714	-0.224492	-0.399044	-0.889116	-0.911053	3.6291	-0.687434	1.26819	-0.721973	3.32125	3.72195	-0.90383	-0.768941	-0.897098	-0.792101	-0.54473	3.82206	-0.893449	2.8575	-0.786752	2.93452	-0.676435	3.20262	-0.815047	-0.820147	3.5131	3.34078	-0.908081	-0.8234	-0.855721
295.242m/z	8.33min	-0.229715	0.0268495	-0.250939	-0.247359	-0.412869	-0.42238	-0.598009	-0.213795	-0.562426	-0.425885	-0.404358	-0.395193	-0.409113	-0.371754	-0.345061	-0.0754307	2.91775	-0.296539	0.213233	0.572645	0.317851	-0.39751	-0.429532	-0.385071	-0.103113	2.75153	-0.15353	-0.421094	-0.426749	-0.418989	-0.22209	-0.409162	-0.255896	0.105192	-0.344977	-0.403835	3.08374	-0.248089	-0.306949	-0.0870584	-0.395326	-0.289391	-0.296836	-0.453393	-0.404672	-0.425194	-0.301584	-0.348763
296.880m/z	1.40min	1.63487	-1.04557	1.57155	-1.23591	2.31775	2.27879	-1.47931	1.69104	-1.45461	-1.35984	-1.34489	-1.33853	-1.34819	-1.32226	2.18852	-1.11657	-1.22827	-1.27005	2.42932	-0.666707	-0.843572	-1.34014	-1.36237	2.40244	1.37617	0.845762	1.43797	-1.35651	2.25078	-1.35505	-1.21837	-1.34823	-1.24184	1.73363	2.15218	1.81046	-1.39365	-1.23642	-1.27728	-1.12464	-1.33862	2.12801	1.98058	-1.37893	2.28466	-1.35936	-1.27355	2.28378
296.999m/z	6.08min	-0.242654	0.0244325	-0.264749	-0.261022	-0.43332	-0.443221	-0.626052	-0.226081	-0.58901	-0.44687	-0.42446	2.89113	-0.429409	-0.390519	-0.36273	-0.0820424	3.48175	-0.312218	0.21846	0.592612	0.327368	-0.417331	-0.450666	-0.404382	-0.11086	2.86086	-0.163344	-0.441882	-0.447769	-0.43969	-0.234717	3.74669	3.63306	0.105988	-0.362643	-0.423915	3.60785	-0.261782	-0.323055	-0.094147	3.1238	-0.304778	-0.312528	-0.475505	-0.424786	-0.44615	-0.31747	-0.366585
297.111m/z	8.32min	-0.305771	-0.0859437	-0.323956	-0.320889	2.59306	-0.470849	-0.621329	-0.292131	-0.590841	-0.473852	-0.455407	-0.447554	-0.459481	-0.427472	-0.404601	-0.173579	-0.311456	-0.363026	0.0737521	0.3817	0.16339	-0.44954	-0.476977	-0.438882	-0.197297	2.24859	-0.240495	-0.469747	-0.474593	-0.467943	-0.299238	4.0018	3.7108	-0.0188189	-0.404529	-0.454959	-0.515587	5.04025	5.68747	-0.183541	-0.447669	-0.356903	-0.363281	-0.497421	-0.455676	-0.473259	-0.367349	-0.407773
298.115m/z	1.63min	-0.837328	-0.638941	-0.85374	1.5738	-0.978952	1.31521	-1.12211	-0.825018	-1.0946	-0.989017	-0.972371	-0.965283	-0.976047	-0.94716	-0.926519	-0.718029	3.2646	-0.889	-0.494821	-0.216907	-0.413926	-0.967075	-0.991836	2.13491	-0.739434	1.46791	-0.778419	2.66941	2.15171	-0.983684	-0.831433	3.17531	3.17257	-0.578363	-0.926454	-0.971966	2.82889	-0.851536	-0.897049	-0.72702	3.04761	3.19804	-0.88923	2.69509	2.74436	1.5694	-0.892901	-0.929382
299.053m/z	6.02min	-0.650493	-0.442578	-0.667693	-0.664792	-0.798917	-0.806625	-0.948951	-0.637592	-0.920115	2.45643	2.51234	2.70785	-0.795873	2.06055	2.17265	-0.525464	-0.65587	-0.704646	-0.291537	-0.000276643	-0.206757	-0.786471	-0.812421	-0.776391	-0.547897	4.45871	-0.588754	-0.805583	-0.810166	-0.803877	-0.644314	-0.795913	-0.67171	-0.379091	-0.743899	-0.791596	-0.848939	-0.665383	-0.713082	2.8164	-0.784701	-0.698854	-0.704887	-0.831757	-0.792274	-0.808905	-0.708734	-0.746967
299.064m/z	2.38min	-1.10014	1.96608	-1.11648	-1.11373	-1.24116	-1.24848	-1.3837	-1.08789	1.146	-1.25118	1.73062	1.75979	-1.23826	1.77258	1.71859	2.11504	1.96499	1.92642	-0.759113	-0.482399	-0.678567	1.99293	1.21592	-1.21975	1.00422	1.19514	-1.04149	-1.24749	-1.25184	-1.24587	1.06146	-1.2383	1.84319	-0.842295	-1.18888	-1.2342	1.73803	-1.11429	-1.15961	2.11788	-1.22765	1.70931	1.56516	-1.27236	-1.23484	1.58382	1.93097	1.95334
301.072m/z	4.32min	-0.649525	-0.407772	-0.669524	1.58552	-0.822106	-0.831068	-0.996557	-0.634524	-0.963028	-0.834371	-0.814086	2.21884	-0.818566	-0.783364	1.82263	-0.504147	1.93894	-0.712491	-0.232148	0.106516	-0.13357	-0.807633	-0.837807	-0.795913	2.02355	2.15961	-0.577738	-0.829856	-0.835185	1.84483	-0.64234	-0.818612	1.63902	-0.333952	-0.758133	-0.813593	-0.880268	-0.666839	-0.7223	-0.515104	1.7806	-0.705756	-0.712771	-0.86029	-0.814381	-0.833719	-0.717245	-0.761701
306.071m/z	1.80min	4.18079	0.171531	4.23416	-0.145184	-0.33635	-0.347336	-0.550189	-0.106417	-0.50909	-0.351384	-0.32652	-0.315934	-0.332011	-0.288862	-0.25803	0.0533958	-0.132469	-0.201987	0.386807	0.801932	0.507641	-0.31861	-0.355596	-0.304243	3.74103	3.31857	-0.0368095	-0.34585	-0.352382	-0.343418	-0.115998	-0.332068	-0.155045	0.262017	-0.257933	-0.325915	-0.407644	-0.146027	-0.21401	0.0399657	-0.316088	-0.193732	-0.20233	-0.383155	-0.326882	-0.350585	-0.207814	-0.262307
307.263m/z	9.52min	-0.101057	0.22397	-0.127945	-0.12341	-0.333086	-0.345135	-0.567629	-0.0808893	-0.522551	-0.349576	-0.322304	-0.310693	-0.328327	-0.280999	-0.247183	0.0943968	-0.109464	-0.185713	0.46009	0.915409	0.592624	-0.313628	-0.354195	-0.29787	0.0593274	3.67572	-0.00454261	-0.343505	-0.35067	-0.340838	-0.0913985	-0.328389	-0.134226	0.323218	-0.247077	-0.321641	-0.411283	-0.124335	-0.198901	0.0796662	-0.310862	-0.176659	-0.18609	-0.384423	-0.322701	-0.348699	3.42585	-0.251874
310.150m/z	1.61min	-0.586161	-0.36172	-0.604728	-0.601596	1.75494	-0.754704	-0.908343	-0.572234	-0.877215	-0.75777	-0.738938	-0.73092	-0.743098	-0.710416	-0.687065	-0.451194	3.0667	-0.644618	-0.198672	0.115741	-0.107152	-0.732947	-0.76096	2.53574	-0.47541	2.02182	-0.519514	2.51257	-0.758526	2.8408	-0.579491	-0.743141	-0.609065	-0.293186	2.98621	-0.73848	2.2203	2.16348	1.96241	-0.461366	-0.731037	2.94818	-0.644878	2.94678	2.73423	-0.757165	-0.649032	-0.690304
311.091m/z	10.45min	-0.147705	0.135028	-0.171095	-0.16715	-0.349541	-0.360023	-0.553565	-0.130162	-0.514353	-0.363886	-0.340162	-0.330062	-0.345402	-0.304233	-0.274817	0.0223154	-0.155018	-0.221345	0.340423	0.736495	0.455711	-0.332616	-0.367904	4.03891	-0.00819054	3.13762	-0.0637496	-0.358605	-0.364838	-0.356285	-0.139303	-0.345456	-0.176558	0.221361	-0.274724	-0.339586	-0.417563	-0.167954	-0.232817	0.00950167	-0.330209	-0.213469	-0.221673	-0.394198	-0.340508	-0.363123	-0.226905	-0.278897
311.092m/z	14.68min	0.0055053	0.361122	-0.0239131	-0.0189513	-0.24836	-0.261544	-0.504977	0.0275714	-0.455656	-0.266402	-0.236563	-0.223859	-0.243154	-0.191372	-0.154373	0.219354	5.58413	-0.0871177	0.619464	1.11764	0.764471	-0.227071	-0.271456	-0.20983	0.180984	4.13773	0.111103	-0.25976	-0.267599	-0.256842	0.0160732	-0.243222	-0.0307847	0.469711	-0.154256	-0.235838	-0.333916	-0.0199631	-0.101547	0.203237	-0.224044	-0.0772111	-0.0875298	-0.304529	-0.236998	-0.265443	-0.0941106	-0.159505
311.093m/z	12.67min	-0.132363	0.155647	-0.156189	-0.15217	-0.337966	-0.348643	-0.545798	-0.114492	-0.505853	-0.352578	-0.328412	-0.318123	-0.33375	-0.291812	-0.261847	0.0408308	-0.139812	2.08281	0.364875	0.768339	0.482315	-0.320725	-0.356671	-0.306761	0.0097555	3.21428	-0.0468405	-0.347199	-0.353548	-0.344836	-0.123804	-0.333805	-0.161754	0.243592	-0.261752	-0.327825	-0.407257	-0.15299	-0.219064	0.0277779	-0.318273	-0.199354	-0.207711	-0.383457	-0.328764	-0.351801	4.59783	-0.266003
311.126m/z	8.30min	-0.990743	-0.784894	-1.00777	-1.0049	-1.13769	-1.14532	-1.28623	-0.97797	0.783634	1.79353	-1.13086	1.65194	1.83908	1.91317	2.04434	1.81014	-0.996067	-1.04436	1.70573	-0.346988	-0.551416	-1.12537	-1.15106	-1.11539	-0.889167	4.47013	0.500363	-1.14429	-1.14883	-1.1426	-0.984626	1.40989	-1.01175	-0.722038	-1.08322	0.639559	-1.18722	-1.00549	-1.05271	1.61147	-1.12362	1.07788	2.11925	-1.17021	-1.13112	0.946812	2.16298	2.13377
312.093m/z	1.79min	0.409014	-0.616762	-0.842444	-0.839536	-0.974	-0.981727	2.22038	-0.812267	2.06187	-0.984575	-0.967086	-0.959639	-0.970949	-0.940597	-0.918911	-0.699857	2.67079	-0.87949	-0.465339	-0.173343	-0.380345	-0.961522	2.54866	2.42027	-0.722347	1.59684	1.8042	2.02968	1.64077	1.44203	1.58267	-0.970988	2.08376	-0.553114	1.65306	-0.966661	-1.02415	-0.840129	-0.887948	-0.709303	2.48744	2.81665	-0.879732	2.2609	1.92568	-0.984013	-0.883589	-0.921919
315.120m/z	7.55min	-0.76913	-0.572026	-0.785436	-0.782686	-0.909838	-0.917145	-1.05207	-0.7569	-1.02473	2.21039	2.41038	2.44499	2.31405	2.38354	2.58632	-0.650602	-0.774228	-0.820468	-0.428837	-0.152721	-0.348465	-0.898038	-0.922639	-0.888482	-0.671869	4.70949	-0.710601	-0.916157	-0.920501	-0.914539	-0.763273	-0.90699	-0.789244	-0.51184	-0.85768	-0.902897	-0.957259	-0.783246	-0.828465	-0.659535	-0.896361	-0.814977	2.08423	-0.94097	-0.90354	-0.919306	2.2458	2.32944
315.121m/z	7.06min	-0.7517	-0.549656	-0.768414	-0.765595	-0.895934	-0.903424	-1.04173	-0.739163	-1.01371	2.31811	-0.889231	-0.882014	-0.892976	2.59307	-0.842535	2.08424	-0.756926	-0.804324	-0.402879	-0.119843	2.13674	-0.883838	-0.909056	-0.874043	-0.652002	4.33783	-0.691704	-0.902411	-0.906865	-0.900753	-0.745696	-0.893014	-0.772318	-0.487962	-0.842469	1.05276	-0.944543	-0.76617	-0.812522	-0.639359	-0.882119	-0.798695	2.36459	-0.927846	-0.889478	-0.905639	-0.808297	2.57016
316.946m/z	0.30min	2.08433	-2.14214	0.63205	0.646347	0.511381	0.350085	-2.51578	1.98405	0.534765	-2.41286	1.96986	1.98247	-2.40283	-2.38049	2.06976	2.02551	-2.29952	-1.0646	0.419166	0.846404	0.436725	-2.39589	-2.41504	1.66962	-0.0522589	3.67043	-2.25	1.99001	-2.41337	-2.40873	0.148797	0.071503	0.0386658	2.20479	2.00747	2.00325	-0.00486445	-2.30654	-0.142872	-2.21026	-0.688411	-2.33124	-2.33569	0.375953	1.26528	0.398085	0.480115	0.383136
317.018m/z	13.87min	-0.10092	0.186128	-0.124666	-0.120661	5.09218	-0.316478	-0.512975	-0.0831089	-0.473164	-0.3204	-0.296315	-0.28606	1.46132	-0.259837	-0.229972	0.0716955	-0.108344	-0.175684	0.394658	0.796775	0.511706	-0.288653	-0.32448	-0.274736	0.0407239	3.23455	-0.0156831	-0.315039	-0.321367	-0.312684	-0.0923901	-0.301689	-0.130213	0.27378	-0.229878	-0.295729	-0.374897	-0.121478	-0.187331	0.0586862	-0.28621	-0.167688	-0.176017	-0.351176	-0.296665	-0.319626	-0.181329	-0.234114
317.054m/z	8.01min	-0.143489	0.115088	-0.16488	-0.161272	-0.328081	-0.337667	-0.514673	-0.127444	-0.478811	-0.341199	-0.319503	-0.310266	-0.324295	-0.286643	-0.25974	0.0120053	-0.150177	-0.210838	0.302934	0.665167	0.408373	-0.312601	-0.344875	-0.300065	-0.0158943	2.86115	-0.0667065	-0.33637	-0.34207	-0.334248	-0.135805	5.2935	-0.169877	0.194045	-0.259656	-0.318976	-0.390291	5.71915	-0.221329	0.00028637	-0.3104	-0.203634	-0.211137	-0.368922	-0.319819	-0.340502	-0.215922	-0.263472
317.055m/z	6.35min	-1.42749	1.55607	-1.44066	-1.43844	-1.54114	-1.54705	1.17504	-1.41761	1.03377	1.19213	1.22529	1.27134	-1.53881	-1.51563	-1.49907	-1.33175	2.49969	1.76009	-1.15263	-0.929597	-1.08771	-1.53161	0.700015	3.24696	-1.34893	3.16038	-1.38022	2.93232	2.41007	2.35872	-1.42276	2.42652	2.66937	1.6216	2.43705	-1.53554	2.43952	-1.43889	-1.47542	-1.33897	2.30411	2.45294	0.801834	2.96191	2.95124	1.17162	-1.47209	-1.50136
317.060m/z	5.43min	-0.508424	-0.314611	-0.524457	-0.521753	-0.646781	-0.653966	-0.786638	-0.496397	-0.759758	-0.656614	-0.640352	-0.633428	-0.643944	-0.615722	-0.595558	-0.391875	-0.513436	-0.558903	-0.173814	0.0976908	-0.0947846	-0.635179	-0.659368	-0.625782	-0.412787	1.74365	-0.450872	4.26914	3.70731	-0.651404	-0.502664	3.57397	-0.528202	-0.25543	-0.595494	-0.639956	-0.69341	-0.522304	-0.566767	-0.400659	-0.633529	-0.553504	-0.559128	4.27937	4.32045	-0.656091	-0.562715	-0.598355
319.946m/z	2.52min	-0.147494	0.135552	-0.170909	-0.16696	-0.349554	3.32864	-0.553803	-0.129931	-0.514547	-0.363914	-0.340164	-0.330053	-0.34541	-0.304195	-0.274746	0.0227145	-0.154815	-0.221216	0.341174	0.737684	0.45659	-0.332609	-0.367937	-0.318887	-0.00782525	3.14147	-0.0634457	4.58983	4.04438	-0.356305	-0.139083	-0.345464	-0.176379	0.221981	-0.274654	-0.339587	-0.417651	-0.167766	-0.2327	0.00988654	-0.3302	-0.213331	-0.221544	-0.39426	4.72949	-0.36315	-0.226782	-0.278831
323.063m/z	2.69min	-0.0490931	0.28761	-0.0769468	-0.072249	-0.289456	-0.301939	-0.532426	-0.0282005	-0.485728	-0.306539	-0.278287	-0.266259	-0.284527	-0.235499	-0.200468	2.29402	-0.0578014	-0.13679	0.532212	1.00389	0.669507	-0.2693	-0.311324	-0.252976	0.117053	3.86336	0.0508887	-0.30025	-0.307673	-0.297488	-0.0390873	-0.284591	-0.0834529	0.390423	-0.200358	-0.2776	-0.370463	-0.073207	-0.150451	0.138123	-0.266434	-0.12741	-0.13718	-0.342638	-0.278699	-0.305631	-0.143411	-0.205327
324.057m/z	1.85min	2.46674	-0.486283	-0.699035	-0.696293	-0.823053	-0.830338	2.9656	1.49183	2.98819	-0.833022	-0.816535	-0.809515	-0.820176	-0.791564	-0.77112	-0.564617	-0.687862	-0.733959	-0.343536	-0.0682713	-0.263412	3.20783	3.22595	-0.801764	2.94243	1.60048	3.07395	-0.829352	-0.833684	-0.82774	2.90283	1.6811	-0.702832	-0.426283	-0.771056	-0.816134	-0.870327	-0.696852	-0.741931	-0.573523	-0.809618	-0.728485	-0.734186	-0.854089	-0.816775	3.11202	-0.737823	-0.773956
325.041m/z	2.74min	-0.55764	-0.33395	-0.576145	-0.573024	-0.717327	-0.725619	-0.878744	-0.54376	-0.84772	-0.728675	1.82977	-0.701915	-0.714052	-0.68148	-0.658207	2.88054	-0.563426	-0.615902	-0.171448	0.141912	2.27773	-0.703936	2.05757	-0.693091	-0.44726	2.04161	-0.491217	-0.724498	-0.729429	-0.722662	1.70126	-0.714094	2.56638	-0.265646	-0.658134	-0.70945	-0.771143	-0.57366	-0.624978	-0.433263	-0.702032	-0.609671	-0.616161	-0.752658	-0.71018	-0.728072	-0.620301	2.15944
325.069m/z	9.40min	-0.112426	0.174856	-0.136191	-0.132183	-0.317509	-0.328159	-0.524815	-0.0945999	-0.484972	-0.332084	-0.307979	-0.297716	-0.313303	-0.271471	-0.241582	0.0603304	-0.119856	-0.187251	0.383556	0.786	0.500699	-0.300311	-0.336167	-0.286383	0.0293336	3.22576	-0.0271193	-0.326719	-0.333051	-0.324361	-0.103889	-0.313358	-0.141742	0.262579	-0.241488	-0.307393	-0.386625	-0.133	-0.198907	0.0473105	-0.297866	-0.179248	-0.187584	-0.362885	-0.30833	-0.331309	-0.1929	-0.245728
325.105m/z	13.42min	-0.0259709	0.286802	-0.051845	-0.0474811	-0.249251	-0.260846	-0.474951	-0.00656327	-0.431573	-0.265119	-0.238876	-0.227702	-0.244672	-0.199128	-0.166587	0.162114	-0.0340603	-0.107435	0.514019	0.952171	0.641556	-0.230527	-0.269564	-0.215363	0.128367	3.60841	0.0669048	-0.259278	-0.266172	-0.256711	-0.0166763	-0.244732	-0.0578887	0.382308	-0.166485	-0.238238	-0.3245	-0.048371	-0.120125	0.147939	-0.227865	-0.0987217	-0.107797	-0.298653	-0.239258	-0.264276	-0.113585	-0.171101
325.106m/z	10.11min	1.7999	1.89637	1.74927	-1.53739	-1.63959	-1.64546	-1.75391	-1.51666	0.942834	-1.64763	-1.63434	-1.62868	-1.63727	-1.6142	-1.59772	-1.43123	1.58728	1.86251	2.57512	2.81854	2.68163	1.10845	-1.64988	-1.62243	-1.44832	3.5313	-1.47945	-1.64467	-1.64816	-1.64337	-1.52179	1.77178	1.95898	2.30266	1.49279	-1.63401	1.69101	-1.53784	-1.57419	-1.43841	1.54946	0.106004	-1.56794	-1.66461	-1.63453	0.862812	2.28192	-1.60001
325.107m/z	10.93min	-0.559393	-0.36484	-0.575487	-0.572773	-0.698279	-0.705492	4.0611	-0.547321	-0.811688	-0.708149	-0.691825	-0.684875	-0.695431	-0.667102	-0.64686	-0.442399	-0.564425	-0.610066	-0.223505	0.0490381	-0.144173	-0.686632	4.0558	3.45722	-0.463391	1.70129	3.35148	3.81004	-0.708805	3.45332	-0.553611	-0.695468	-0.579246	-0.305432	3.49411	3.43612	-0.745086	-0.573326	-0.617959	-0.451216	-0.684976	-0.604646	-0.610291	-0.729008	-0.692063	3.93829	-0.613891	-0.649667
325.109m/z	11.56min	2.1722	2.19166	-1.81759	-1.81539	1.02247	1.22228	-2.03022	-1.79483	1.77664	-1.92477	1.28971	-1.90596	1.3873	1.48641	1.4965	0.813056	1.5666	1.61479	1.93482	-1.31302	-1.46912	1.97926	-1.927	-1.89976	-1.72702	0.0218644	2.34392	-1.92183	1.50097	-1.92054	2.35059	2.41759	2.25736	-1.59941	-1.8752	-1.91126	-1.95461	0.250236	1.72267	-1.71719	-1.90605	1.4291	-1.84571	-1.94162	1.76231	-1.92434	-1.84862	1.38694
326.113m/z	1.73min	-0.266159	-0.00212612	-0.288001	-0.284317	-0.454645	-0.464433	-0.645174	-0.249776	-0.608555	-0.468041	-0.445887	-0.436454	-0.45078	-0.412333	-0.384863	-0.107384	-0.272988	-0.334928	0.189683	0.559558	0.297347	-0.438839	-0.471793	3.6352	-0.135872	2.80187	-0.187756	-0.463109	3.99808	-0.460943	-0.258313	-0.45083	-0.293103	0.078497	-0.384776	-0.445348	2.9647	-0.285069	-0.345641	-0.11935	2.92486	3.18161	-0.335234	-0.496349	4.06663	-0.467328	-0.34012	-0.388673
326.899m/z	1.37min	-1.39709	-1.21429	-1.41221	-1.40966	-1.52758	-1.53436	1.38819	-1.38575	-1.63414	1.6715	-1.52152	-1.51499	-1.52491	1.76291	-1.47927	-1.28717	-1.40182	1.30865	1.86831	-0.82543	1.95929	-1.51664	0.861066	-1.50778	0.875561	0.726964	-1.34281	-1.53344	2.06727	-1.53194	-1.39166	1.36319	1.41178	1.53452	2.0989	-1.52114	1.25661	1.78204	1.87466	-1.29545	-1.51508	-1.43961	1.61606	2.07525	2.028	-1.53636	-1.44829	-1.48191
327.084m/z	2.15min	-0.415633	-0.18833	-0.434436	-0.431265	-0.577897	-0.586324	-0.741922	-0.401528	-0.710397	-0.58943	-0.570357	-0.562237	-0.57457	-0.541472	-0.517823	-0.278945	-0.421511	-0.474835	-0.0232041	0.295216	0.0694815	-0.56429	-0.59266	-0.55327	-0.30347	2.22559	-0.348137	-0.585184	-0.590195	3.70882	-0.408878	2.96353	-0.438828	-0.118923	3.81485	-0.569894	-0.632583	-0.431911	3.1022	-0.289247	-0.562356	3.05235	-0.475098	3.81736	-0.570635	2.51006	-0.479305	-0.521103
327.085m/z	8.79min	-0.475451	-0.266799	-0.492712	-0.489801	-0.624402	-0.632137	-0.774968	-0.462504	-0.74603	-0.634988	-0.617481	-0.610027	-0.621347	-0.590965	-0.569257	-0.349979	-0.480847	-0.529796	-0.115221	0.177073	-0.0301404	-0.611911	-0.637953	-0.601796	-0.372492	1.94906	-0.413493	-0.631091	-0.635691	-0.629379	-0.46925	-0.621387	-0.496744	-0.203086	-0.569188	-0.617055	-0.674601	-0.490394	-0.538262	-0.359435	-0.610135	-0.523983	3.13355	-0.657358	-0.617736	-0.634425	3.53379	3.26597
327.085m/z	13.45min	-0.919945	-0.739495	-0.934872	-0.932355	-1.04876	-1.05545	-1.17898	-0.908748	-1.15395	1.61246	1.81357	1.81306	-1.04612	-1.01985	-1.00107	-0.811432	2.72828	-0.966944	1.72334	-0.35562	-0.534825	-1.03796	-1.06048	-1.02921	-0.830902	1.17686	-0.866362	-1.05455	-1.05853	-1.05307	-0.914582	-1.04616	1.77814	-0.684395	-1.00101	-1.04241	-1.09218	-0.932868	2.17043	-0.81961	-1.03642	2.76258	2.1668	-1.07726	-1.043	-1.05743	2.44926	2.33658
327.085m/z	15.35min	-0.890747	-0.701766	-0.90638	-0.903744	-1.02565	-1.03266	-1.16203	-0.87902	-1.13582	2.26737	2.24098	2.1891	2.67551	2.78995	2.84462	-0.777104	-0.895635	-0.939968	-0.564479	-0.299743	-0.48742	-1.01434	-1.03793	-1.00518	-0.797494	1.30518	-0.83463	-1.03171	-1.03588	-1.03016	-0.885131	-1.02292	-0.910032	-0.644061	-0.975647	-1.019	-1.07112	-0.904281	-0.947636	-0.785669	-1.01273	-0.934704	2.20399	-1.0555	-1.01962	-1.03473	2.43935	2.29572
327.085m/z	8.37min	-0.321911	-0.0730981	-0.342494	-0.339022	-0.499532	-0.508756	-0.679078	-0.306472	-0.64457	2.45837	-0.491278	-0.482389	-0.495889	-0.459659	-0.433772	-0.172288	-0.328346	-0.386716	0.107655	0.456208	0.209112	-0.484637	-0.515691	-0.472574	-0.199134	2.56926	-0.248028	-0.507508	-0.512993	-0.505466	-0.314517	-0.495937	-0.347302	0.00287757	-0.433691	-0.49077	-0.559393	-0.33973	-0.396811	-0.183565	-0.482519	-0.379785	-0.387004	-0.538831	-0.491582	-0.511484	-0.391609	-0.437363
327.086m/z	11.46min	-0.141745	0.11757	-0.163197	-0.159579	-0.326864	-0.336477	-0.513989	-0.125655	-0.478024	-0.34002	-0.318262	-0.308998	-0.323067	-0.285308	-0.258328	0.0141931	-0.148452	-0.209286	0.305953	0.669219	0.411692	-0.31134	-0.343706	-0.298768	-0.0137861	2.87147	-0.0647434	-0.335177	-0.340893	-0.333049	-0.134039	-0.323117	-0.168208	0.196753	-0.258243	-0.317733	-0.389252	-0.160317	-0.219808	0.00244069	-0.309133	-0.202062	-0.209587	-0.367822	-0.318579	-0.339321	4.82918	-0.262071
327.087m/z	10.62min	-0.0498031	0.276097	-0.0767632	-0.0722161	-0.282454	-0.294536	-0.517628	-0.0295809	-0.472428	-0.298989	-0.271644	-0.260001	-0.277683	-0.230228	-0.196321	0.146176	-0.0582321	-0.134686	0.512851	0.969393	0.645741	-0.262945	-0.303621	-0.247144	0.111012	3.73711	0.0469707	-0.292902	-0.300086	-0.290228	-0.0401184	-0.277745	-0.0830606	0.375611	-0.196214	-0.270979	-0.360862	-0.0731433	-0.147909	0.131406	-0.260171	-0.125607	-0.135064	-0.33393	-0.272042	-0.29811	-0.141095	-0.201024
329.091m/z	1.79min	-0.747096	-0.551398	-0.763285	2.89114	2.83288	2.71731	-1.02802	-0.734953	-1.00087	-0.896727	-0.880307	-0.873316	-0.883934	-0.855438	-0.835077	-0.629413	2.09639	-0.798066	-0.409232	-0.135085	-0.329433	-0.875084	-0.899509	2.48327	-0.650529	1.52688	-0.688984	2.85808	3.0564	2.9477	-0.74128	-0.883971	-0.767066	-0.491641	2.9962	-0.879908	-0.933881	2.56797	2.53641	-0.638283	-0.873418	-0.792615	-0.798293	-0.917709	2.70584	-0.8962	-0.801915	-0.837901
331.067m/z	2.13min	-0.0898796	0.225738	-0.115989	-0.111585	-0.31519	-0.326891	-0.542944	-0.0702954	-0.499171	-0.331203	-0.304721	-0.293446	-0.31057	-0.264612	-0.231775	0.0999159	-0.0980426	-0.172085	0.455022	3.99987	0.583719	-0.296296	1.60887	-0.280995	0.0658619	3.57756	0.00384094	-0.325309	-0.332266	-0.322719	-0.0805004	-0.31063	-0.122088	0.322113	-0.231671	-0.304077	-0.391124	-0.112483	-0.184891	0.0856119	-0.29361	-0.163292	-0.17245	-0.365042	-0.305106	-0.330352	-0.178291	-0.23633
331.946m/z	2.48min	-0.0649375	0.240537	-0.0902078	-0.0859457	-0.283008	-0.294332	-0.503442	-0.0459826	-0.461075	-0.298506	-0.272874	-0.261962	-0.278535	-0.234055	-0.202273	0.118759	-0.0728381	-0.144501	0.462453	0.890382	0.587014	-0.264721	-0.302847	-0.249911	0.085799	3.48464	0.0257712	-0.2928	-0.299534	-0.290294	-0.0558597	-0.278594	-0.0961105	0.333815	-0.202173	-0.272251	-0.356501	-0.0868148	-0.156895	0.104914	-0.262121	-0.135991	-0.144855	-0.331257	5.74506	-0.297682	-0.150507	-0.206681
333.057m/z	4.63min	-0.347373	-0.128566	-0.365474	-0.362421	-0.503574	-0.511686	-0.661468	-0.333796	-0.631121	-0.514675	-0.496316	-0.488499	-0.50037	-0.46851	-0.445744	-0.215794	4.51392	-0.404363	0.0303895	0.33691	0.119611	-0.490475	-0.517785	-0.479867	-0.239402	2.19514	-0.2824	-0.510588	-0.515412	3.15799	-0.340871	-0.500412	4.11565	-0.0617521	-0.445673	-0.495869	-0.556216	-0.363044	-0.413241	-0.22571	4.38351	4.46633	-0.404617	3.38192	3.09236	-0.514085	-0.408666	-0.448902
333.057m/z	5.81min	1.36626	1.71304	1.47109	-2.83715	-2.94255	-2.94861	1.66415	1.4462	1.6698	0.862323	0.905264	0.987917	0.81022	0.903365	0.934919	0.55676	0.885501	1.56566	0.39797	0.641524	0.753818	1.81725	1.77286	-2.92485	1.62077	2.69883	1.35888	-2.94779	-2.95139	-0.229705	1.45195	0.618832	0.698748	1.69951	-0.250841	0.925955	0.607502	-2.83762	-2.8751	0.533176	0.866514	-2.86392	0.9113	-2.96836	-0.298942	1.76682	0.829246	0.78583
333.057m/z	16.47min	-0.0802425	0.211118	-0.104345	-0.10028	-0.288237	-0.299038	-0.498486	-0.0621635	-0.458077	-0.303019	-0.278572	-0.268163	-0.283971	-0.241546	-0.211232	0.094966	-0.0877781	-0.156129	0.42278	0.830936	0.541586	-0.270795	-0.30716	-0.256669	0.0635293	3.30533	0.00627503	-0.297577	-0.304	-0.295186	-0.0715841	-0.284027	-0.109975	0.300085	-0.211137	-0.277977	-0.358334	-0.101109	-0.167951	0.0817613	-0.268315	-0.148013	-0.156467	-0.334256	-0.278928	-0.302233	-0.161859	-0.215437
334.130m/z	1.54min	-0.092521	0.242478	-0.120234	-0.11556	-0.331668	-0.344087	-0.573408	-0.0717342	-0.526946	-0.348664	-0.320555	-0.308588	-0.326764	-0.277984	-0.24313	0.10893	-0.101185	-0.179774	0.485842	0.955131	0.622443	-0.311613	3.24392	-0.295372	0.0727844	3.80013	0.00695482	-0.342407	-0.349792	-0.339658	-0.0825658	-0.326828	-0.126707	0.344771	-0.24302	-0.319872	-0.412264	-0.116513	-0.193366	0.0937472	-0.308762	-0.170442	-0.180162	-0.38458	-0.320965	-0.34776	-0.186361	-0.247964
335.050m/z	1.78min	-0.0516866	0.269697	-0.078273	-0.0737889	-0.281114	-0.293028	-0.513029	-0.0317446	-0.468455	-0.297419	-0.270453	-0.258972	-0.276409	-0.229612	-0.196174	0.141577	-0.0599987	-0.135393	0.50317	0.953386	0.634219	-0.261875	-0.301987	-0.246293	0.1069	3.68276	0.0437463	-0.291417	-0.298501	-0.28878	-0.042136	4.68008	5.10846	0.367833	-0.196069	-0.269797	-0.358435	-0.0747033	-0.148433	0.127011	-0.259139	-0.12644	-0.135766	-0.331876	-0.270846	-0.296552	-0.141713	-0.200812
335.076m/z	2.20min	0.566695	0.645859	0.378159	0.775721	0.634595	0.810811	-1.51554	0.506184	-3.17639	1.12147	1.20414	1.14717	1.19073	1.21477	1.16236	1.12816	-2.96192	-3.00151	1.36585	1.55906	1.39814	-3.06792	-3.08898	0.6368	-2.87429	2.92065	-2.90745	0.74046	0.749648	0.752504	-0.707254	-3.07558	-0.0303249	0.655578	0.841453	0.473694	-0.317427	0.688057	0.68104	1.42789	0.269015	0.333172	-3.00171	-3.10468	-3.07263	-1.44135	1.20609	1.18473
335.091m/z	14.15min	-0.146868	0.135978	-0.170266	-0.16632	-0.348784	-0.35927	-0.552889	-0.129317	3.8971	-0.363134	-0.339402	-0.329297	-0.344643	-0.303458	-0.27403	0.0232208	4.59197	-0.220537	0.341455	0.737685	0.456789	-0.331852	-0.367154	-0.318139	-0.00729734	3.13977	-0.0628785	-0.357852	-0.364087	-0.355531	-0.138463	-0.344697	-0.175732	0.222346	-0.273937	-0.338825	-0.416833	-0.167125	-0.232014	0.0104019	-0.329444	4.36197	-0.220865	-0.393459	-0.339747	3.96265	-0.226099	-0.278112
337.085m/z	2.61min	-0.885934	-0.693953	-0.901816	-0.899137	-1.02298	-1.0301	-1.16152	-0.874022	-1.13489	-1.03272	-1.01662	-1.00976	1.08041	-0.992219	-0.972245	-0.770487	-0.8909	-0.935937	-0.554487	-0.285547	-0.476204	-1.01149	-1.03545	-1.00218	-0.791201	4.47254	-0.828927	1.7121	-1.03337	-1.02756	-0.880229	-1.02021	-0.905525	-0.635331	-0.972182	-1.01622	-1.06917	1.98255	-0.943727	-0.779188	1.82696	-0.930589	2.52588	-1.05331	-1.01685	-1.03221	2.69517	2.59777
339.048m/z	4.89min	2.70757	2.72376	-0.603139	2.50296	-0.739792	-0.747818	-0.896031	-0.571793	-0.866003	-0.750776	-0.732609	-0.724875	-0.736622	2.26981	-0.682568	-0.455027	-0.590828	-0.641621	-0.211424	3.23924	-0.123137	-0.72683	-0.753853	-0.716333	-0.478389	1.93064	2.60167	-0.746733	-0.751506	-0.744956	-0.578794	-0.736663	2.40462	2.81624	-0.682497	-0.732168	-0.791882	2.47309	-0.650405	-0.46484	-0.724987	-0.635589	-0.641872	-0.77399	-0.732874	-0.750192	-0.645878	-0.685693
339.069m/z	4.00min	-0.534309	-0.32983	-0.551225	-0.548372	-0.680281	-0.687862	-0.827836	-0.521621	-0.799477	-0.690656	-0.673498	-0.666194	2.94382	3.08065	3.15752	2.27727	-0.539598	-0.587567	-0.181284	0.105164	-0.0979048	-0.668041	-0.693562	-0.658127	-0.433409	5.0338	-0.473591	-0.686837	-0.691344	-0.685159	-0.528233	-0.677327	-0.555176	-0.267392	-0.626172	-0.673081	-0.729476	-0.548954	-0.595864	3.31847	-0.6663	-0.581871	-0.587804	-0.712579	-0.673748	-0.690104	-0.591588	-0.62919
339.079m/z	2.38min	-0.40871	-0.176022	-0.427959	2.90375	2.68608	2.76184	-0.74273	-0.394272	-0.710459	-0.586625	-0.567101	-0.558789	-0.571413	-0.537531	-0.513322	-0.268784	-0.414728	-0.469316	-0.00698352	0.318981	0.0878981	-0.56089	-0.589932	-0.549609	-0.29389	2.29509	-0.339615	-0.582279	-0.587409	-0.58037	-0.401795	-0.571458	-0.432456	-0.10497	-0.513246	-0.566627	-0.630801	-0.425375	-0.478757	-0.27933	2.30105	-0.462833	-0.469585	-0.611572	-0.567385	-0.585998	-0.473891	-0.51668
341.100m/z	12.53min	-1.5009	-1.33567	0.899268	-1.51226	-1.61885	-1.62497	-1.73808	1.35334	-1.71516	1.70451	1.48759	1.56946	1.40616	1.75246	1.57317	1.11278	-1.50517	1.27566	2.32142	-0.984185	2.37372	-1.60896	-1.62958	-1.60095	-1.41937	4.08486	-1.45184	-1.62414	-1.62779	-1.62279	-1.49599	-1.61646	-1.51776	1.7017	-1.57513	-1.61303	0.69746	-1.51273	-1.55064	1.28129	-1.60755	-1.53933	1.42252	-1.64494	-1.61357	-1.62678	2.22993	1.64398
341.100m/z	9.99min	1.23363	1.28811	-1.14448	-1.14225	-1.24526	-1.25118	-1.36049	-1.12136	1.3355	-1.25336	-1.23996	-1.23426	-1.24292	-1.21967	-1.20306	-1.03524	-1.1354	1.75971	3.00852	3.02106	3.03738	-1.2357	-1.25563	-1.22796	-1.05247	4.44903	-1.08385	-1.25038	-1.2539	-1.24907	-1.12652	-1.24295	-1.14756	2.56611	-1.203	-1.23964	-1.28368	-1.1427	-1.17934	-1.04248	-1.23434	-1.16841	-1.17304	-1.27048	-1.24016	1.22322	2.74771	-1.20536
341.100m/z	10.83min	2.61229	3.13516	1.93788	-0.609884	-0.738196	-0.74557	-0.881727	-0.583863	-0.854141	-0.748287	-0.731598	-0.724493	-0.735284	-0.706322	-0.685627	-0.476595	-0.601349	-0.648011	3.54734	3.85287	-0.171701	-0.726289	-0.751115	-0.716646	-0.498056	1.71502	-0.537142	-0.744573	-0.748957	-0.742941	-0.590294	-0.735322	2.6706	-0.336566	-0.685562	3.18074	-0.78605	-0.61045	-0.656081	-0.48561	-0.724596	-0.64247	-0.648241	-0.769613	-0.731841	-0.747751	-0.651922	-0.688498
341.101m/z	13.68min	-0.485737	-0.275811	-0.503103	-0.500174	-0.635597	-0.643379	-0.787081	-0.472711	-0.757967	-0.646247	-0.628633	-0.621134	-0.632523	-0.601956	-0.580115	-0.359499	3.23906	-0.540413	-0.123308	0.170769	2.89766	-0.62303	-0.649231	-0.612852	-0.382149	5.32903	-0.423401	-0.642326	-0.646954	-0.640604	-0.479498	-0.632563	-0.507159	-0.21171	-0.580046	2.57031	-0.686102	-0.500771	-0.548931	3.09304	-0.621243	3.14245	-0.540656	-0.668754	-0.628889	-0.645681	-0.544541	2.47558
341.101m/z	9.55min	-0.158688	0.113988	-0.181245	-0.17744	-0.353343	-0.363452	-0.550109	-0.141768	-0.512291	-0.367177	-0.344298	-0.334557	-0.349351	-0.309646	-0.281277	0.0052849	-0.16574	-0.229708	0.312076	0.694058	0.423263	-0.33702	-0.371053	-0.3238	-0.0241358	3.00977	-0.0777184	-0.362085	-0.368095	-0.359847	-0.150584	-0.349403	-0.186514	0.19725	-0.281188	-0.343742	-0.418945	-0.178216	-0.240772	-0.00707301	-0.334699	-0.222112	-0.230024	-0.396412	-0.344631	-0.366442	-0.23507	-0.285212
341.104m/z	11.10min	-0.251224	0.00788663	-0.272659	-0.269044	-0.436197	-0.445803	3.19553	-0.235147	-0.587238	-0.449343	-0.427602	-0.418345	-0.432403	-0.394674	-0.367715	-0.0954089	-0.257926	-0.318712	0.196121	0.559101	0.301777	-0.420685	-0.453025	-0.408123	-0.123366	2.75961	3.73891	-0.444503	-0.450215	-0.442377	-0.243524	3.9036	-0.277666	0.0870069	-0.367631	-0.427073	-0.498535	-0.269781	-0.329225	-0.107152	-0.41848	-0.311494	2.62117	-0.477123	-0.427918	-0.448644	-0.323807	-0.371455
341.106m/z	2.17min	-1.17796	-1.00921	-1.19192	-1.18956	-1.29842	-1.30468	-1.42019	-1.16749	-1.39679	1.80812	2.00006	2.091	-1.29595	-1.27138	-1.25382	2.14014	-1.18232	-1.22191	2.17148	-0.650237	2.43169	-1.28832	-1.30938	-1.28014	-1.09469	4.00315	-1.12785	-1.30383	-1.30755	-1.30245	-1.17294	-1.29598	-1.19518	-0.957687	-1.25377	-1.29248	-1.33902	-1.19004	-1.22876	-1.08413	-1.28688	-1.21721	2.20861	-1.32508	-1.29303	-1.30653	2.20104	2.09103
341.106m/z	11.59min	-0.219305	0.047808	-0.241401	-0.237675	-0.409989	-0.419892	-0.602741	-0.20273	-0.565695	-0.423541	-0.401128	-0.391586	3.14106	-0.367184	-0.339393	-0.0586773	-0.226213	-0.288876	0.241855	0.616044	0.350774	-0.393999	-0.427337	-0.381048	-0.0874979	2.88451	3.83522	-0.418552	-0.42444	-0.41636	-0.211367	3.91311	-0.246563	0.129372	-0.339305	-0.400584	-0.474253	-0.238435	-0.299714	-0.0707831	-0.391725	-0.281435	-0.289186	-0.452179	-0.401455	-0.42282	-0.294129	-0.343248
341.107m/z	1.65min	0.991562	1.16185	0.886518	-0.129143	-0.195668	-0.0552939	0.862574	0.511444	0.826378	-0.838834	-1.04535	-0.835324	-0.195306	0.0528963	0.0864239	-0.690972	0.687979	1.23522	-0.67279	-0.335519	-0.800678	0.752708	0.73919	0.143764	1.29236	3.39344	1.25765	0.207482	0.0589658	0.135485	0.870984	0.157959	0.154413	1.14303	0.396545	0.549929	-0.0228244	0.0160686	0.085284	-0.119488	0.299363	0.560026	-0.717654	0.199706	0.21254	1.01982	-0.76953	-1.01255
343.078m/z	8.76min	-1.04725	-0.872988	-1.06167	-1.05923	-1.17165	-1.17811	-1.2974	-1.03644	-1.27323	-1.18049	1.27236	-1.15964	1.26649	1.53561	1.32254	1.66495	-1.05176	-1.09264	-0.746394	-0.502277	-0.675336	-1.16122	-1.18297	-1.15277	-0.96126	4.20032	-0.995504	-1.17724	-1.18108	-1.17581	-1.04207	-1.16913	-1.06503	-0.819777	-1.12554	-1.16551	-1.21358	-1.05973	-1.09971	-0.950356	-1.15973	-1.08778	1.94073	-1.19917	-1.16608	-1.18002	2.12419	1.89956
343.081m/z	4.14min	-0.0857227	0.227635	-0.111645	-0.107273	-0.30942	-0.321037	-0.535543	-0.0662787	-0.492083	-0.325318	-0.299025	-0.287831	-0.304833	-0.259204	-0.226602	0.102714	-0.0938272	-0.167339	0.455277	0.894249	0.583053	-0.290661	-0.329772	-0.275469	0.0689037	3.55545	0.00732681	-0.319466	-0.326373	-0.316895	-0.0764106	-0.304893	-0.1177	0.32332	-0.226499	-0.298386	-0.38481	-0.108165	-0.180053	0.0885122	-0.287994	-0.15861	-0.167702	-0.358914	-0.299408	-0.324473	-0.173501	-0.231124
343.092m/z	2.20min	-0.325747	-0.0901879	-0.345234	-0.341947	-0.493907	-0.50264	-0.663889	-0.311131	-0.631219	-0.505858	-0.486093	-0.477678	-0.490458	-0.456158	-0.43165	-0.184095	-0.33184	-0.387101	0.0809368	0.410924	0.176989	3.85119	3.80668	-0.468385	-0.209511	2.41142	3.23979	-0.501458	-0.506651	-0.499526	-0.318747	-0.490503	-0.349786	-0.0182593	-0.431573	-0.485612	-0.550579	-0.342618	-0.396658	-0.19477	-0.4778	-0.380538	-0.387374	-0.531113	-0.486381	-0.505223	-0.391733	-0.435049
344.132m/z	1.68min	-0.228335	0.0286833	-0.249597	-0.246011	-0.411813	-0.421341	-0.597281	-0.212387	-0.561634	-0.424853	-0.403287	-0.394106	-0.40805	-0.370626	-0.343885	-0.0737778	4.31659	-0.295277	0.215397	0.575445	0.3202	-0.396427	-0.428506	4.07786	-0.101509	2.75818	-0.152015	-0.420053	-0.425718	3.88178	-0.220697	-0.408099	4.49335	0.107164	-0.343801	-0.402763	3.87508	-0.246742	-0.305705	-0.0854261	-0.394239	-0.288117	-0.295575	-0.452409	-0.403601	2.11285	-0.300331	-0.347594
345.131m/z	6.29min	0.962144	0.907144	-1.92888	-1.92653	-2.0352	-2.04144	0.33359	0.876035	-2.13339	1.74638	1.76371	1.70205	1.62888	1.64869	1.61664	1.43925	-1.91931	0.461156	1.28216	1.48661	1.62679	-2.02511	-0.0796006	-2.01695	0.490574	3.47338	0.337551	-2.0406	-2.04431	-2.03921	0.308369	0.50785	0.742786	-1.69507	-1.99062	0.658886	0.543512	-1.92701	-1.96566	1.92422	-2.02368	-1.95413	1.52128	-2.0618	-2.02982	0.582778	1.7772	1.63305
346.055m/z	3.70min	-0.044868	0.282544	-0.0719531	-0.0673849	-0.278598	-0.290736	-0.514862	-0.024552	-0.469453	-0.295209	-0.267737	-0.256041	-0.273805	-0.22613	-0.192065	0.15202	-0.053336	-0.130145	0.520395	0.979055	0.653902	-0.258998	-0.299863	-0.243124	0.116693	3.75961	0.0523547	-0.289094	-0.296312	-0.286408	-0.0351383	-0.273867	4.99229	0.38252	-0.191958	-0.267069	-0.357369	-0.0683164	-0.143429	0.137181	-0.256211	4.44734	-0.130524	-0.330312	-0.268137	-0.294326	-0.136583	-0.19679
347.079m/z	1.81min	-0.391008	-0.142539	-0.411563	-0.408096	-0.568384	-0.577595	-0.747683	-0.375591	-0.713222	-0.58099	-0.560142	1.86342	-0.564746	-0.528566	-0.502715	-0.241592	2.15959	-0.455724	0.0379647	0.386037	0.139282	-0.55351	2.45928	-0.541463	-0.268401	2.49618	-0.317227	-0.576349	-0.581827	-0.574311	-0.383625	3.46701	3.67612	-0.0666679	-0.502634	-0.559635	3.53985	-0.408803	-0.465806	2.16984	-0.551395	-0.448802	-0.456012	-0.607629	-0.560445	-0.58032	-0.46061	2.15225
349.235m/z	8.50min	-0.0696577	0.264118	-0.0972693	-0.0926123	-0.307931	-0.320305	-0.548788	-0.0489468	-0.502496	-0.324865	-0.296859	3.88495	-0.303045	3.64471	-0.219717	0.131057	-0.0782904	-0.156592	0.506594	0.974169	0.642695	-0.28795	-0.329609	-0.271768	0.0950441	3.80878	0.0294549	-0.318632	-0.325989	-0.315893	-0.0597389	-0.303109	-0.103719	0.366038	-0.219607	-0.296179	-0.388233	-0.093562	-0.170135	0.11593	-0.285109	-0.147294	-0.156979	-0.360651	-0.297267	-0.323965	-0.163156	-0.224533
351.083m/z	7.70min	-0.689905	-0.487413	-0.706657	-0.703831	-0.834459	-0.841966	-0.980581	-0.677341	-0.952497	2.02681	1.96521	-0.820508	2.36249	2.68093	-0.780942	-0.568137	-0.695143	-0.742646	-0.34031	-0.0566449	2.55647	-0.822337	-0.847611	-0.81252	-0.589985	4.26283	-0.629777	-0.840951	-0.845415	-0.839289	-0.683888	-0.831534	-0.710569	-0.425581	-0.780876	-0.827329	-0.883176	-0.704407	-0.750862	2.08462	-0.820614	-0.737005	-0.742881	-0.866443	-0.82799	-0.844187	2.57961	2.81483
351.088m/z	2.14min	2.03388	2.56037	2.21126	-0.506977	-0.647162	-0.655218	-0.803974	-0.478548	-0.773835	-0.658187	-0.639954	-0.63219	-0.643981	-0.612338	-0.589729	-0.361355	-0.497653	-0.548632	3.05879	3.22665	3.05326	-0.634153	-0.661276	-0.623618	2.66137	5.31684	2.77784	-0.654129	-0.658919	-0.652345	2.78067	-0.644022	-0.514208	-0.20837	-0.589658	-0.63951	-0.699443	-0.507595	-0.557449	-0.371204	-0.632304	-0.542578	-0.548883	-0.681485	-0.640219	-0.657601	-0.552905	-0.592865
351.251m/z	9.56min	1.63076	-0.83102	-1.02165	-1.01919	-1.13277	-1.1393	-1.25982	1.6102	-1.2354	-1.1417	-1.12693	-1.12064	-1.13019	-1.10455	-1.08624	-0.901208	-1.01164	-1.05294	2.4182	-0.456477	2.70765	-1.12223	-1.1442	-1.11369	-0.920205	4.51981	-0.954802	-1.13841	-1.14229	-1.13697	-1.00185	-1.13023	1.38741	2.08572	-1.08618	1.61346	-1.17513	-1.01969	-1.06008	-0.909188	-1.12073	-1.04803	-1.05314	-1.16058	-1.12714	-1.14123	2.758	-1.08878
353.071m/z	2.72min	-0.6756	-0.487766	2.80294	-0.688518	-0.809689	-0.816653	3.0799	-0.663945	3.03971	-0.819219	-0.803458	-0.796748	-0.806939	-0.779589	-0.760046	-0.562647	-0.680458	3.13078	-0.351313	-0.088183	-0.274721	3.2645	3.40574	-0.789338	3.21047	1.507	3.23135	-0.815711	-0.819851	-0.81417	-0.670018	-0.806975	-0.694768	-0.430411	-0.759985	-0.803075	-0.85488	-0.689052	-0.732144	-0.57116	-0.796846	-0.71929	-0.72474	-0.839357	-0.803688	3.36168	-0.728216	-0.762757
353.086m/z	2.32min	-3.91508	-3.74681	-0.820035	1.18342	1.20626	1.30068	-4.15661	0.059384	-4.13328	0.683059	0.728981	0.815204	0.43918	0.51018	0.398745	0.800669	0.696394	-0.639231	1.02558	1.253	1.1273	-4.02512	-4.04612	0.908281	-3.83205	2.85111	-0.549894	0.918313	1.14155	1.17548	-0.773938	0.463848	0.45364	0.346303	1.1921	0.122124	0.363983	1.37597	1.37177	0.546841	0.639448	0.702404	1.06205	0.901213	0.825052	-4.04328	0.60644	0.551983
355.089m/z	2.21min	-0.408477	-0.187295	-0.426775	-0.423689	-0.566374	-0.574574	3.24996	-0.394753	3.30849	-0.577595	-0.559037	-0.551135	-0.563136	-0.530929	-0.507917	-0.27547	-0.414198	-0.466086	-0.0266141	0.283233	0.0635762	3.87176	3.8631	-0.54241	3.27186	2.16164	-0.342799	-0.573465	-0.57834	-0.57165	3.30689	-0.563178	-0.431049	-0.119756	-0.507844	-0.558586	-0.619587	-0.424318	-0.47506	-0.285494	-0.55125	-0.459925	-0.466342	-0.601309	-0.559307	3.49634	-0.470435	-0.511109
355.115m/z	10.11min	2.6046	-0.0287882	-0.311609	-0.307964	-0.476472	-0.486156	-0.664966	-0.273792	-0.628738	-0.489725	-0.467807	-0.458476	-0.472648	-0.434613	-0.407436	-0.132921	2.59108	-0.358035	0.160972	0.526895	0.267485	-0.460835	-0.493437	-0.448171	-0.161105	2.74525	-0.212435	-0.484846	-0.490604	-0.482703	2.60596	-0.472698	2.60045	0.0509736	-0.40735	-0.467275	-0.539316	-0.308708	-0.368633	-0.14476	-0.458612	-0.350758	-0.358337	-0.51773	-0.468126	-0.48902	-0.363171	-0.411205
356.920m/z	1.35min	-0.450582	2.78778	-0.47135	-0.467847	-0.629798	-0.639105	2.30926	2.41583	-0.776139	-0.642535	-0.62147	-0.612502	-0.626123	-0.589567	-0.563448	-0.299616	-0.457075	2.04089	-0.0171586	0.334525	0.0852094	-0.614769	-0.646103	-0.602598	2.4993	2.46656	2.62046	-0.637846	-0.64338	-0.635786	2.16858	-0.626171	-0.476201	2.67757	-0.563366	-0.620958	-0.690197	-0.468561	-0.526155	1.61347	2.4849	-0.508976	-0.51626	-0.66945	-0.621777	-0.641858	-0.520906	-0.567071
356.997m/z	5.80min	-0.38641	-0.156417	-0.405436	-0.402227	-0.550596	-0.559122	-0.716562	-0.372139	3.0763	-0.562265	-0.542967	-0.53475	-0.547229	-0.513739	-0.48981	-0.248105	-0.392359	2.72312	0.0106637	0.332853	0.104446	2.88611	2.98002	-0.525677	-0.27292	2.28608	-0.318115	3.83999	-0.563039	3.26425	-0.379576	-0.547273	3.54564	-0.0861883	-0.489735	-0.542498	-0.605929	-0.402882	-0.455645	-0.258528	-0.53487	-0.439907	-0.44658	3.88517	3.88867	3.17289	-0.450836	-0.493129
357.091m/z	10.59min	-0.035326	0.306011	4.9298	-0.0588006	-0.278997	-0.291652	-0.525311	-0.0141459	-0.47797	-0.296315	-0.267675	-0.255481	-0.274	-0.224298	-0.188784	0.169936	-0.0441542	-0.12423	0.553979	1.03215	0.693164	-0.258564	-0.301166	-0.242015	0.133107	3.93097	0.0660318	-0.28994	-0.297464	-0.287139	-0.0251825	-0.274065	-0.0701588	0.410239	-0.188672	-0.266978	-0.361119	-0.0597718	-0.138079	0.154466	-0.255658	-0.114721	-0.124625	-0.332911	-0.268092	-0.295394	-0.130942	-0.19371
357.095m/z	8.00min	-0.941639	-0.754265	-0.95714	-0.954526	-1.0754	-1.08235	-1.21061	-0.930013	-1.18463	-1.08491	1.81763	1.62187	-1.07266	-1.04537	-1.02588	-0.828963	-0.946486	-0.990442	-0.618145	-0.355659	-0.541741	-1.06418	-1.08757	1.00094	-0.84918	4.02783	-0.886	-1.08141	-1.08554	-1.07987	-0.936071	-1.07269	-0.960761	-0.69705	-1.02582	-1.0688	-1.12048	-0.955059	-0.998045	1.89203	1.22507	-0.985223	1.76267	-1.105	-1.06941	-1.0844	2.37881	2.07504
357.096m/z	9.11min	-0.538995	-0.333774	-0.555971	-0.553108	-0.685496	-0.693104	-0.833586	-0.526261	-0.805124	-0.695908	-0.678689	-0.671357	-0.682492	-0.652609	-0.631258	-0.415586	4.08086	-0.592446	-0.184689	0.102798	-0.101008	-0.673211	-0.698825	-0.663261	-0.437729	1.84564	-0.478056	-0.692075	-0.696599	-0.690391	-0.532896	-0.682531	-0.559937	-0.271109	-0.63119	-0.67827	-0.734869	-0.553692	-0.600773	-0.424887	3.89015	3.94721	-0.592684	-0.71791	-0.678939	-0.695354	2.32157	2.32424
357.098m/z	2.14min	-0.120125	0.158767	-0.143197	-0.139305	-0.319219	-0.329558	-0.520471	-0.10282	-0.481791	-0.333368	-0.309968	-0.300004	-0.315136	-0.274526	-0.245509	3.32655	-0.127338	-0.192765	4.61744	4.75371	4.52052	-0.302523	-0.337332	-0.289002	0.0174941	3.12057	-0.0373101	-0.32816	-0.334308	-0.325871	-0.111837	-0.315189	-0.148586	0.243927	-0.245418	-0.309399	-0.386317	-0.140099	-0.204081	0.034946	-0.30015	-0.184996	-0.193088	-0.363269	-0.310308	-0.332616	-0.198249	-0.249534
357.118m/z	13.61min	-0.313809	-0.0643672	-0.334444	-0.330964	-0.491879	-0.501127	-0.67188	-0.298331	-0.637284	-0.504534	-0.483605	-0.474694	-0.488227	2.68243	-0.425953	-0.163808	-0.320261	-0.378778	0.116843	0.466278	0.218556	-0.476947	-0.50808	-0.464853	-0.190722	2.58468	-0.239739	-0.499876	-0.505374	-0.497829	-0.306397	-0.488275	-0.339264	0.0118006	-0.425872	-0.483096	-0.551892	-0.331674	-0.388899	-0.175113	-0.474823	-0.371829	3.42279	-0.531278	-0.483909	-0.503862	3.89201	3.83917
357.129m/z	7.33min	-0.381738	-0.140678	-0.40168	-0.398316	-0.553824	-0.562761	-0.727776	-0.36678	-0.694343	3.00364	3.10942	3.2099	3.13894	-0.515194	-0.490113	-0.236777	-0.387973	-0.444524	0.0344425	0.372135	2.6248	-0.539393	-0.56948	-0.527706	-0.262787	2.41935	-0.310157	-0.561552	-0.566866	-0.559574	-0.374574	-0.550341	-0.406338	-0.0670698	-0.490035	-0.545336	-0.61182	-0.399002	-0.454305	-0.247702	-0.537341	-0.437808	2.70919	-0.591899	-0.546122	-0.565404	2.84272	3.07025
359.118m/z	1.72min	0.126743	0.0727973	-0.269017	0.0678877	0.188917	0.506896	-3.41839	0.548679	0.702166	-0.152049	-0.178053	-0.0625195	-3.27568	-3.24746	-3.22729	-0.556979	1.86158	0.0751493	0.848798	0.833365	0.695071	1.16086	-3.29111	0.552272	0.759487	-0.887855	0.820074	1.03665	0.620305	0.468949	0.704284	1.75073	1.86455	0.960245	0.496632	0.837804	1.71507	0.206976	0.137323	0.3748	1.77842	1.80265	0.756843	1.25227	1.21958	0.896991	0.56409	0.577167
361.092m/z	17.48min	-0.164876	0.0783711	-0.184999	-0.181605	5.91913	5.8494	-0.514054	-0.149782	-0.480317	-0.350865	-0.330455	-0.321765	-0.334962	-0.299543	-0.274235	-0.0186002	-0.171167	-0.228232	0.255081	0.595837	0.354268	-0.323962	-0.354322	-0.312169	-0.0448457	2.66163	-0.0926454	-0.346322	-0.351684	-0.344326	-0.157647	-0.335009	-0.189699	0.152647	-0.274155	-0.329958	-0.397046	-0.182297	-0.238101	-0.0296244	-0.321891	-0.221455	-0.228513	-0.376944	-0.330752	-0.350209	-0.233015	-0.277745
361.095m/z	13.62min	-1.05956	-0.907485	-1.07214	-1.07002	-1.16813	-1.17377	1.2035	-1.05013	-1.25678	2.62515	-1.16308	-1.15765	2.43944	2.43144	-1.12793	-0.968112	3.67844	2.21207	-0.797007	-0.583966	-0.734995	1.3777	1.29483	4.33174	-0.98452	0.707561	-1.0144	3.95513	4.11801	4.07523	-1.05504	-1.16593	-1.07508	-0.861048	4.19467	-1.16277	-1.20472	-1.07045	-1.10534	-0.975004	3.53136	3.709	2.28015	3.91693	4.01492	1.3718	-1.10216	-1.13013
361.095m/z	15.59min	-0.260157	-0.0379142	-0.278542	5.26363	-0.41881	-0.427049	-0.579183	-0.246367	-0.54836	-0.430085	-0.411437	-0.403498	-0.415556	-0.383195	-0.360072	-0.126512	-0.265905	-0.318041	0.123536	0.434868	0.214159	-0.405505	-0.433244	-0.394731	-0.150491	2.32227	-0.194163	-0.425934	-0.430833	-0.424111	-0.253552	4.11336	-0.282836	0.0299481	-0.36	-0.410984	-0.472278	-0.276073	5.23848	-0.136584	-0.403614	-0.31185	-0.318299	-0.453912	-0.411709	-0.429486	-0.322412	-0.36328
361.096m/z	14.12min	-1.28906	-1.13719	-1.30162	-1.2995	-1.39747	-1.4031	-1.50706	1.57377	-1.486	-1.40518	2.32058	2.34215	-1.39525	1.45269	2.29497	-1.19773	-1.29299	-1.32861	-1.02687	1.36845	1.56119	-1.38838	-1.40734	-1.38102	-1.21412	3.35054	-1.24396	-1.40234	-1.40569	-1.40109	-1.28455	-1.39528	2.38979	2.04674	-1.35729	-1.39213	-1.43401	-1.29994	-1.33478	2.02476	-1.38709	-1.32438	-1.32879	2.90157	-1.39262	-1.40477	2.36691	2.38468
363.014m/z	6.74min	0.0122676	0.380806	-0.0182197	-0.0130777	-0.250822	-0.264484	-0.516763	0.0351355	-0.46565	-0.269519	-0.238597	-0.225431	-0.245426	-0.191763	-0.153419	0.233887	0.00273585	-0.0837209	0.648534	1.16481	0.79881	-0.22876	-0.274757	-0.210892	0.194123	4.29463	0.121702	-0.262636	-0.27076	-0.259612	0.0232194	-0.245497	-0.025341	0.49334	-0.153299	-0.237845	-0.339487	-0.0141263	-0.0986741	0.217184	-0.225623	-0.0734543	-0.0841479	-0.309032	-0.239047	-0.268525	-0.0909678	5.04152
365.034m/z	2.70min	-0.647749	2.83792	2.64471	-0.662852	-0.804518	-0.812659	1.93548	-0.634123	-0.932529	1.91548	-0.797233	2.10004	-0.801303	2.52653	2.40578	-0.515692	-0.653429	-0.704946	-0.268613	0.039021	-0.179067	-0.791371	-0.81878	-0.780725	-0.539386	1.90401	-0.582539	-0.811558	-0.816399	-0.809756	-0.641223	-0.801345	-0.670159	-0.36109	-0.746406	-0.796785	-0.857351	-0.663477	-0.713857	2.86397	-0.789502	-0.698829	2.36591	-0.839204	-0.797501	2.13957	2.31985	2.21279
365.051m/z	11.84min	-0.528763	-0.319678	-0.546059	-0.543142	-0.678023	-0.685774	-0.828901	-0.515789	-0.799903	2.28522	2.709	-0.663618	-0.674962	-0.644517	-0.622763	-0.40303	-0.53417	-0.58322	-0.167786	0.125114	-0.0825285	-0.665506	-0.691602	-0.655369	-0.42559	1.90078	-0.466676	-0.684726	-0.689335	-0.68301	-0.522549	-0.675002	-0.550099	-0.255833	-0.622695	-0.67066	-0.728326	-0.543737	-0.591704	3.2304	-0.663726	-0.577396	-0.583463	-0.711047	-0.671342	-0.688067	-0.587332	-0.62578
365.100m/z	13.74min	-0.142456	0.145102	-0.166244	-0.162232	-0.347736	-0.358396	-0.555241	-0.124613	-0.51536	-0.362325	-0.338197	-0.327924	-0.343526	-0.301654	-0.271736	0.0304664	-0.149893	-0.217352	0.354002	0.756833	0.471258	4.36261	4.55041	-0.31658	-0.000560178	3.19893	-0.0570673	-0.356954	-0.363293	-0.354595	-0.13391	-0.343581	-0.171801	0.232909	-0.271642	-0.33761	-0.416918	-0.16305	-0.22902	0.0174339	-0.328074	-0.209342	-0.217686	-0.393155	-0.338548	-0.361549	-0.223007	-0.275886
365.143m/z	2.64min	-2.4497	0.166951	-0.0595517	-2.46014	-2.55809	-2.56372	0.803041	-0.688727	0.846478	1.85443	1.81967	1.83501	1.82239	1.81126	1.92049	1.79776	-0.298082	-2.48925	1.70248	1.73663	1.80268	-2.549	-0.469816	-2.54164	0.500957	3.33134	0.515951	-2.56296	-2.56631	-2.56171	0.436829	-2.5559	-0.351132	-0.376591	-2.51791	-2.55274	-0.526109	-2.46058	-2.49541	1.73106	-0.478354	-0.547976	1.78188	-2.58207	-2.55324	0.955883	1.87272	1.80958
365.173m/z	8.75min	-1.70869	-1.53475	1.20947	-1.72065	-1.83287	-1.83932	-1.95839	1.61255	1.67514	1.08761	1.12884	0.681312	-1.83032	1.29697	1.44913	1.24636	2.23922	1.78664	1.11995	-1.16471	1.28181	-1.82245	1.21716	-1.81402	1.67144	3.96223	1.55495	-1.83844	-1.84228	-1.83702	1.60798	1.61254	-1.72644	2.02768	-0.0452103	1.3594	1.68989	-1.72115	-1.76105	1.33276	-1.82097	1.97086	0.639173	-1.86034	-1.82731	1.62721	1.23155	-1.7894
365.174m/z	11.24min	1.7014	2.255	-1.04113	-1.03854	-1.15862	-1.16552	1.42366	-1.01419	2.02813	-1.16806	1.5128	1.62456	1.70243	2.01705	-1.10942	-0.913801	-1.03055	-1.07422	-0.704372	-0.443613	-0.62847	-1.14747	-1.17071	-1.13845	-0.933885	1.1372	2.26498	-1.16458	0.749742	-1.16306	2.23175	2.30241	2.32612	-0.782757	-1.10936	-1.15206	-1.2034	3.23975	3.13941	1.08176	-1.14589	-1.06903	1.69875	-1.18802	-1.15267	1.999	1.81175	-1.11211
367.030m/z	10.82min	-0.211002	0.0595369	-0.233383	-0.229608	-0.404133	-0.414162	-0.599357	-0.194215	-0.561836	2.80192	-0.395158	-0.385494	-0.400172	-0.360778	-0.332631	-0.0483144	-0.217999	-0.281466	0.256073	0.635062	0.366389	-0.387937	-0.421703	-0.374821	-0.0775047	2.93263	-0.130667	-0.412806	-0.418769	-0.410586	-0.202963	-0.400224	-0.23861	0.142147	-0.332542	-0.394607	-0.469221	-0.230378	-0.292443	-0.0605755	-0.385634	-0.27393	-0.28178	-0.446864	-0.395489	-0.417129	3.50508	-0.336535
367.050m/z	3.18min	-0.0495193	0.276786	-0.0765129	-0.0719601	-0.28246	-0.294557	-0.517926	-0.0292719	-0.47267	-0.299015	-0.271636	-0.259979	-0.277683	-0.230169	-0.196219	0.146704	-0.0579587	-0.134508	0.513835	0.970945	0.64689	-0.262926	-0.303653	-0.247106	0.111496	3.74211	0.0473751	-0.292921	-0.300114	-0.290243	-0.0398224	-0.277745	-0.0828181	0.376425	-0.196113	-0.27097	-0.360965	-0.0728885	-0.147748	0.131915	-0.260149	-0.125418	-0.134886	-0.333999	-0.272034	-0.298135	-0.140924	-0.200929
367.100m/z	2.43min	0.915534	-1.52375	-1.72279	1.63911	1.56409	1.71292	-1.97148	-1.69618	-1.94598	1.01782	1.09315	-1.82616	0.79098	0.926702	0.644003	0.493151	1.04823	-1.75547	-1.39021	0.847007	0.83325	-1.82782	-1.85076	1.91153	0.830225	0.428535	-1.653	1.43237	1.82085	1.9103	0.835436	-1.83616	-1.72635	-1.46762	2.02555	-1.83235	-1.88305	1.9108	1.87441	0.756851	1.12713	1.10622	0.828331	1.63678	1.41444	-1.84765	1.1392	-1.79289
367.115m/z	8.13min	-0.302202	2.76954	-0.324144	-0.320443	-0.491549	-0.501382	-0.682949	-0.285744	-0.646163	-0.505006	3.40767	-0.473275	2.78032	3.05787	-0.421448	-0.142701	-0.309062	-0.371285	0.155723	0.527288	0.263878	-0.475671	-0.508776	-0.462812	-0.17132	2.77985	-0.223441	-0.500052	-0.505899	-0.497876	-0.29432	-0.487717	3.16368	0.0440289	-0.421361	-0.48221	-0.555362	-0.321198	-0.382047	-0.154722	2.60024	-0.363897	3.15484	-0.533443	-0.483075	-0.504291	-0.376501	-0.425276
368.100m/z	1.75min	-1.10033	-0.939717	-1.11361	3.05218	2.96299	3.10139	-1.33088	-1.09036	-1.3086	-1.22313	-1.20965	-1.20391	-1.21263	-1.18924	-1.17253	-1.00374	2.21901	-1.14216	-0.823042	-0.598051	-0.757552	-1.20536	-1.22541	2.89161	-1.02107	0.765922	-1.05263	2.8145	2.76185	2.74997	-1.09555	1.42537	1.61135	-0.890675	2.84239	-1.20932	1.33758	3.14321	3.16942	-1.01102	2.14394	2.22653	-1.14234	2.82419	2.87568	-1.22269	-1.14532	-1.17485
369.035m/z	4.84min	-0.309774	-0.0863716	-0.328255	-0.325138	-0.469256	-0.477538	-0.630466	-0.295912	-0.599482	-0.48059	-0.461845	-0.453864	-0.465985	-0.433455	-0.410212	-0.175432	-0.315552	-0.367961	0.0759219	0.388879	0.167018	-0.455882	-0.483765	-0.445051	-0.199536	2.28614	-0.243436	3.46264	3.47984	4.0049	-0.303136	-0.466028	-0.332572	-0.0181549	4.37694	-0.461389	-0.523004	-0.325774	-0.377026	-0.185557	-0.453981	-0.361738	-0.36822	4.85373	2.85015	-0.479987	-0.372354	-0.413436
369.096m/z	14.14min	-0.283112	-0.0309744	-0.30397	-0.300452	-0.463105	-0.472453	-0.645051	-0.267466	-0.610082	-0.475897	-0.454742	-0.445734	-0.459414	-0.4227	2.63458	-0.13149	-0.289633	-0.348783	0.152193	0.505404	0.255006	-0.448011	3.32918	-0.435787	-0.158694	2.64669	-0.208241	-0.471188	-0.476747	-0.46912	-0.275619	-0.459462	-0.308842	0.0460163	-0.396385	-0.454227	-0.523766	-0.301169	-0.359013	-0.142917	-0.445865	-0.341759	-0.349075	-0.50293	-0.45505	-0.475217	-0.353741	-0.400106
369.096m/z	7.80min	-0.478135	-0.248435	-0.497137	-0.493932	-0.642112	-0.650627	-0.807866	-0.463882	-0.776008	-0.653765	3.22587	3.01816	2.56499	2.3976	2.59897	-0.340006	-0.484076	-0.537962	-0.0815671	0.240212	2.23661	-0.628361	-0.65703	-0.617225	-0.36479	2.19095	-0.409927	-0.649475	-0.654539	-0.64759	-0.471309	-0.638793	-0.501575	-0.178296	-0.581328	-0.634023	-0.697374	-0.494586	-0.547282	-0.350416	-0.626406	-0.531563	-0.538228	-0.678392	-0.634773	-0.653146	-0.542479	2.50926
369.115m/z	2.30min	0.0108485	0.379945	-0.019685	-0.0145352	-0.25264	-0.266323	-0.518985	0.0337511	-0.467794	-0.271366	-0.240396	-0.22721	-0.247236	-0.193491	-0.15509	0.232804	0.00130235	-0.0852855	0.64808	1.16514	0.798584	-0.230544	-0.276611	-0.21265	0.192979	4.29971	0.120449	-0.264472	-0.272609	-0.261444	0.021817	-0.247307	-0.0268171	0.49265	-0.154969	-0.239643	-0.341439	-0.0155853	-0.100261	0.216076	-0.227403	-0.0750033	-0.0857132	-0.310938	-0.240847	-0.27037	-0.0925434	-0.160416
371.091m/z	2.44min	-0.941675	-0.754045	-0.957196	-0.954578	-1.07562	2.03541	-1.21101	-0.930032	-1.18499	2.09978	-1.06939	-1.06269	-1.07287	2.27422	-1.02603	-0.828844	2.38414	-0.990544	-0.617739	-0.354895	-0.541231	-1.06439	-1.0878	-1.05529	-0.849089	4.13264	-0.885959	2.44902	-1.08577	-1.08009	-0.936099	2.20822	2.32419	-0.696752	2.21793	-1.06901	-1.12076	2.17076	1.95885	-0.837348	-1.06279	2.24756	2.02332	2.38665	2.34618	-1.08463	2.20009	-1.02874
373.091m/z	6.68min	-0.130613	0.180902	-0.156383	-0.152037	-0.352995	-0.364544	-0.577789	-0.111283	-0.534584	-0.3688	-0.342662	-0.331533	-0.348435	-0.303075	-0.270664	0.0567156	-0.13867	-0.21175	0.407206	0.843597	0.53423	-0.334347	-0.373227	-0.319244	0.0231042	3.48916	-0.0381107	-0.362982	-0.369849	-0.360426	-0.121356	-0.348494	-0.162403	0.276024	-0.270562	-0.342026	-0.427942	-0.152923	-0.224389	0.0425974	-0.331695	-0.203071	-0.212111	-0.402199	-0.343042	-0.36796	-0.217875	-0.27516
375.076m/z	12.92min	-0.326569	-0.0775547	-0.347168	3.45965	-0.504333	-0.513565	-0.684024	-0.311117	-0.649488	-0.516967	-0.496073	-0.487177	-0.500687	-0.464428	-0.43852	-0.176825	-0.333009	-0.391426	0.103344	0.452179	0.204883	-0.489426	-0.520506	3.23487	-0.203693	2.56694	-0.252626	-0.512316	-0.517805	-0.510273	-0.319169	-0.500735	-0.35198	-0.0015177	-0.438439	-0.495565	-0.564242	-0.344402	3.19323	-0.188111	-0.487307	-0.384489	-0.391715	3.05066	2.96554	-0.516295	-0.396323	-0.442114
377.136m/z	6.75min	-0.240312	-0.0128877	-0.259126	-0.255952	-0.402664	-0.411095	-0.566776	3.7128	-0.535234	-0.414202	-0.39512	-0.386995	-0.399334	-0.366219	-0.342557	-0.103551	5.79827	-0.299546	0.152327	0.470918	0.245062	-0.389049	-0.417434	-0.378023	-0.128089	2.40233	-0.17278	-0.409955	-0.414968	-0.408088	-0.233553	-0.399378	-0.26352	4.91132	-0.342483	4.29189	-0.457379	-0.256599	-0.308774	-0.113858	-0.387114	5.70048	-0.29981	-0.438585	-0.395398	-0.413589	-0.304018	-0.345839
377.138m/z	17.58min	0.013401	0.385529	-0.0173833	-0.0121912	-0.252251	-0.266047	-0.520784	0.0364917	-0.469173	-0.271131	-0.239907	-0.226613	-0.246803	-0.192617	-0.1539	0.237179	0.00377643	-0.0835225	0.655866	1.17717	0.807606	-0.229974	-0.27642	-0.211933	0.197028	4.33748	0.123902	-0.264181	-0.272384	-0.261127	0.0244595	-0.246874	-0.0245739	0.49916	-0.153778	-0.239148	-0.34178	-0.01325	-0.0986214	0.220314	-0.226807	-0.0731559	-0.0839538	-0.311028	-0.240362	4.88954	-0.0908401	-0.159271
377.138m/z	15.74min	-0.271312	-0.0383686	-0.290582	-0.287332	-0.437604	-0.44624	-0.605699	-0.256858	-0.573391	-0.449422	-0.429877	-0.421555	-0.434194	-0.400274	-0.376038	-0.131232	4.58665	-0.331984	0.130856	0.457178	0.225841	-0.423659	-0.452733	-0.412365	-0.156366	2.43546	-0.202141	-0.445072	-0.450207	-0.44316	-0.26439	4.255	4.47299	0.0327613	-0.375962	-0.429402	4.1102	-0.287995	-0.341435	-0.141789	4.26644	4.46412	-0.332254	-0.474397	-0.430161	-0.448794	-0.336564	-0.3794
377.141m/z	8.30min	2.94155	3.51286	2.94631	2.8903	-1.13978	-1.14588	-1.25867	-1.01193	-1.23582	-1.14813	-1.13431	-1.12842	-1.13736	-1.11337	-1.09623	-0.923079	-1.02642	-1.06507	-0.737704	-0.506896	-0.67052	-1.12991	-1.15048	-1.12192	-0.940856	0.892344	3.30327	-1.14506	-1.14869	-1.14371	3.04153	2.87492	3.36192	-0.807086	-1.09618	-1.13397	2.89103	3.19136	1.96815	-0.930546	-1.12851	-1.06048	-1.06526	-1.1658	-1.13451	-1.14769	-1.06831	-1.09861
379.014m/z	0.14min	-0.147219	0.158838	-0.172538	-0.168268	-0.365705	-0.377051	-0.58656	-0.128228	-0.544112	-0.381233	-0.355553	-0.344619	-0.361224	-0.316659	-0.284816	0.0368271	-0.155135	-0.226934	0.381176	0.809921	0.505975	-0.347383	-0.385583	-0.332545	0.00380459	3.40912	-0.0563377	-0.375517	-0.382263	-0.373005	-0.138124	-0.361283	-0.178452	0.252293	-0.284716	-0.354928	-0.439338	-0.169138	-0.239352	0.0229563	-0.344778	-0.218408	-0.227289	-0.414046	-0.355926	-0.380407	-0.232952	-0.289233
379.030m/z	12.87min	-0.201618	0.0306868	-0.220835	-0.217594	-0.367454	-0.376066	-0.535088	-0.187203	-0.502869	-0.37924	-0.359748	-0.351449	-0.364053	-0.330227	-0.306057	-0.0619223	-0.207626	-0.262123	0.199447	0.524875	0.294173	-0.353547	-0.382542	-0.342285	-0.0869872	2.49773	-0.132637	-0.374901	-0.380022	-0.372995	-0.194715	-0.364098	-0.225324	0.101622	-0.305981	-0.359274	-0.423343	-0.218255	-0.271549	-0.0724506	-0.35157	-0.255652	-0.262393	-0.404146	-0.360032	-0.378613	-0.266692	-0.30941
379.031m/z	12.00min	-1.5299	-1.38715	-1.54171	-1.53972	-1.63182	-1.63711	-1.73483	-1.52105	-1.71503	2.55744	2.56997	2.60065	2.54767	2.55699	2.56955	2.20612	-1.5336	-1.56709	2.31989	1.76241	2.45329	-1.62327	-1.64109	-1.61635	-1.45946	3.88217	-1.48751	-1.63639	-1.63954	-1.63522	-1.52566	-1.62975	-1.54447	-1.34355	-1.59404	-1.62679	-1.66616	-1.54013	-1.57288	2.58628	-1.62205	-1.56311	2.54323	-1.65436	-1.62725	-1.63867	2.7207	2.69555
379.032m/z	13.94min	-0.699643	-0.517119	-0.714742	-0.712196	-0.829942	-0.836709	-0.961654	-0.688318	-0.936339	2.54684	-0.823887	-0.817367	2.63022	2.75154	-0.781702	2.90799	-0.704364	-0.747183	-0.384523	-0.128831	-0.310096	-0.819015	-0.841796	-0.810166	-0.609577	4.94829	-0.645444	-0.835793	-0.839817	-0.834296	-0.694219	-0.827305	-0.718269	-0.461385	-0.781642	-0.823515	-0.873855	-0.712715	-0.754589	3.13035	-0.817462	-0.742098	-0.747394	-0.858771	-0.82411	-0.83871	2.97173	-0.784336
379.084m/z	2.63min	2.8734	-0.243687	2.54497	-0.504864	-0.662508	-0.671567	-0.838849	-0.472895	-0.804957	-0.674906	2.32325	-0.645672	-0.65893	-0.623347	-0.597922	-0.341106	-0.494378	-0.551706	-0.0661607	0.27617	0.0334849	-0.647879	2.02123	-0.636031	-0.367473	2.3515	-0.415494	-0.670342	-0.675729	-0.668337	-0.480796	-0.658977	-0.512996	2.79201	-0.597842	1.97367	1.81814	-0.505559	-0.561621	-0.352181	-0.645799	-0.544899	-0.551989	-0.701106	-0.6547	-0.674247	2.47586	2.34674
379.151m/z	21.02min	-1.06039	-0.899925	-1.07367	-1.07143	-1.17495	-1.1809	1.58542	-1.05044	1.64191	3.02251	3.04772	3.02288	3.01975	2.99864	3.01615	2.13634	-1.06454	1.51352	-0.78335	2.22713	-0.717917	-1.16534	-1.18537	-1.15756	-0.98121	4.5487	-1.01274	-1.18009	-1.18363	-1.17877	-1.05562	-1.17263	-1.07677	1.87223	-1.13248	-1.1693	-1.21355	-1.07189	-1.1087	-0.971169	-1.16398	-1.09772	2.75299	-1.20029	-1.16982	-1.18266	2.99173	2.97777
379.151m/z	7.89min	-1.18443	-1.00593	-1.1992	-1.19671	-1.31186	-1.31848	-1.44067	-1.17336	-1.41591	1.8958	1.83699	1.98046	2.10663	1.93999	1.95493	1.38554	0.67256	-1.23092	1.76734	1.56165	1.57392	-1.30117	-1.32345	-1.29252	-1.09635	3.866	-1.13143	-1.31758	-1.32152	-1.31612	-1.17913	-1.30928	-1.20265	-0.951427	-1.26462	0.86451	-1.3548	-1.19722	-1.23817	1.32201	-1.29965	-1.22595	1.78528	-1.34005	-1.30615	-1.32043	1.7802	1.82693
379.151m/z	12.51min	-0.805536	-0.646725	-0.818674	-0.816458	-0.918908	-0.924795	-1.03351	2.85763	-1.01148	-0.926965	-0.91364	-0.907966	-0.916583	-0.893458	-0.876935	-0.710036	-0.809644	-0.8469	-0.531354	-0.308881	-0.466597	-0.9094	-0.929222	3.35889	-0.727171	5.79361	-0.758378	2.3099	-0.9275	2.60291	-0.800817	-0.916613	-0.821743	4.23466	2.7664	3.96004	-0.957116	-0.81691	-0.853344	-0.717233	-0.908049	4.70129	2.6685	-0.943992	2.44352	-0.926536	-0.850023	-0.879227
379.152m/z	11.61min	-1.14952	-1.00114	-1.16179	-1.15972	-1.25544	-1.26094	2.87773	-1.14031	3.84951	-1.26297	-1.25052	2.07606	2.06114	2.47147	2.59113	2.43228	-1.15336	4.00288	-0.893347	-0.685487	-0.832844	3.71609	3.6968	3.7124	-1.0763	0.574634	-1.10546	2.78279	2.75484	2.48634	-1.14511	-1.2533	-1.16466	-0.955831	2.45584	-1.25022	-1.29114	-1.16015	-1.19419	-1.06702	-1.2453	-1.18403	-1.18834	2.28933	2.79115	3.91539	3.53854	1.8743
379.152m/z	22.65min	-0.0752097	0.212788	-0.0990343	-0.0950161	-0.280804	-0.29148	-0.488626	-0.0573394	-0.448684	-0.295415	-0.27125	-0.260962	-0.276587	-0.234651	-0.204688	0.0979768	-0.0826584	-0.150221	0.422007	0.825454	0.539442	-0.263563	-0.299508	-0.2496	0.0669028	3.27129	0.0103093	-0.290036	-0.296385	-0.287673	-0.0666513	-0.276642	-0.104599	0.300729	-0.204593	-0.270663	-0.350092	-0.0958355	-0.161906	0.0849244	-0.261112	-0.142198	-0.150555	-0.326292	-0.271602	-0.294638	-0.155884	-0.208844
379.152m/z	0.25min	-0.0722302	0.244139	-0.0984018	-0.0939877	-0.298078	-0.309806	-0.526374	-0.0525993	-0.482496	-0.314128	-0.287583	-0.276281	-0.293446	-0.247379	-0.214463	0.118017	-0.0804126	-0.154631	0.473969	0.91716	4.03923	-0.279138	-0.318625	-0.2638	0.0838823	3.60394	0.0217136	-0.30822	-0.315194	-0.305624	-0.0628286	-0.293506	-0.104515	0.340743	-0.21436	-0.286938	-0.374192	-0.0948878	-0.167467	0.103679	-0.276446	4.97386	-0.154997	-0.348047	-0.287969	-0.313275	-0.160852	-0.219029
379.152m/z	13.15min	-0.0459056	1.94753	1.61512	1.72799	-3.04448	0.0410788	1.03338	0.746003	1.30699	1.6655	1.67718	1.62955	1.6629	1.70539	1.70709	1.42417	0.647663	1.25897	2.11697	1.91242	1.80916	0.825548	0.785636	-3.0292	-2.87414	-1.30435	2.16059	-3.04901	0.0903492	-3.04785	-2.93957	-3.04244	2.18024	1.24461	-3.00715	-3.03951	1.88731	-2.95387	-2.98624	1.68079	0.106239	-2.97658	1.67267	-0.11045	-3.03997	1.40095	1.77178	1.623
379.152m/z	15.98min	-0.306002	-0.109035	-0.322296	-0.319547	-0.44661	-0.453913	-0.588744	-0.29378	-0.561426	-0.456603	-0.440077	-0.43304	-0.443727	-0.415046	-0.394553	-0.187557	-0.311096	-0.357303	0.0340531	0.309976	0.114369	-0.434819	-0.459403	-0.42527	-0.208808	1.98272	-0.247514	-0.452925	-0.457267	-0.451309	-0.300148	-0.443765	-0.326102	-0.0488911	-0.394489	-0.439675	-0.493998	-0.320108	-0.365295	-0.196483	-0.433143	-0.351816	-0.357531	-0.477721	-0.440317	-0.456072	-0.361176	-0.397396
379.154m/z	13.96min	2.64782	-1.92706	-2.08329	-2.08127	1.41634	-2.1797	2.14763	1.92779	2.29805	-2.18167	-2.16957	-2.16441	1.1312	1.15925	-2.13622	1.16334	2.50775	2.33121	-1.82225	-1.62012	0.777879	2.12384	2.0741	1.00072	1.53746	3.04384	-2.02851	1.00671	0.419212	0.576504	1.60791	2.91822	-2.08608	2.19296	0.614809	2.59383	-2.20907	3.22753	1.94098	0.945823	2.01163	2.48221	-2.1091	1.06374	0.847766	2.33365	-2.11177	-2.1383
379.156m/z	14.62min	-1.06191	3.29244	3.31535	-1.07249	-1.17176	2.3349	-1.2828	-1.05236	-1.26146	-1.17957	-1.16666	-1.16116	-1.16951	-1.1471	2.40625	-0.969373	-1.06589	-1.10199	2.15788	-0.58067	-0.733491	-1.16255	-1.18176	-1.15509	3.40632	0.726178	2.48144	-1.17669	-1.18009	-1.17543	4.45545	-1.16954	3.39676	-0.861039	-1.13104	2.45235	3.38914	-1.07293	-1.10823	-0.976347	-1.16124	-1.0977	1.78663	-1.19607	-1.16684	-1.17915	-1.10501	-1.13331
379.157m/z	2.87min	-0.368058	-0.148928	-0.386185	-0.383128	-0.524488	-0.532612	-0.682614	-0.354461	-0.652223	-0.535605	-0.517219	3.64202	-0.52128	-0.489372	-0.466573	-0.236285	-0.373725	-0.425131	0.0102604	0.317231	3.06033	-0.51137	-0.53872	-0.500746	-0.259928	5.5963	-0.302989	-0.531513	-0.536343	-0.529715	-0.361546	-0.521322	-0.390419	-0.0820167	-0.466502	-0.516772	-0.577207	-0.383751	-0.434022	-0.246216	-0.509505	-0.419027	-0.425385	-0.559099	-0.517487	-0.535014	-0.42944	3.68957
380.843m/z	1.43min	1.70869	1.79463	-1.19116	-1.18861	2.35273	-1.31315	-1.43811	-1.16473	1.26126	-1.31564	-1.30032	-1.2938	-1.3037	-1.27712	-1.25813	1.99243	-1.18078	1.68323	-0.860876	-0.605138	-0.786436	-1.29545	1.07794	2.36837	-1.08597	0.94524	-1.12185	-1.31223	2.15282	2.25019	-1.17063	-1.30374	-1.19468	-0.937752	-1.25807	-1.29995	-1.3503	-1.18913	2.3314	-1.07455	1.82425	2.04253	-1.22381	2.4396	2.4466	1.5914	2.31457	2.28824
381.046m/z	10.78min	-0.945129	-0.765996	-0.959948	-0.957449	-1.07301	-1.07965	-1.20227	-0.934014	-1.17743	-1.0821	-1.06707	1.951	-1.07038	1.69873	1.66993	2.34053	-0.949762	-0.991786	-0.635863	-0.384922	-0.562819	-1.06228	-1.08464	-1.0536	-0.856736	1.13637	-0.891937	-1.07875	-1.0827	-1.07728	-0.939806	-1.07042	-0.96341	-0.711298	-1.02561	-1.0667	-1.1161	-0.957958	-0.999054	2.67548	-1.06076	-0.986796	2.0033	-1.1013	-1.06728	-1.08161	2.9199	-1.02825
381.085m/z	3.42min	-0.798718	-0.613907	-0.814006	3.02965	3.01958	3.00407	-1.06401	-0.78725	-1.03838	-0.940026	-0.924519	-0.917917	-0.927944	-0.901033	-0.881805	-0.687582	-0.803497	-0.846853	-0.479648	-0.220753	-0.404289	-0.919586	-0.942652	2.63278	-0.707523	1.34877	-0.743839	2.40945	2.81738	2.94268	-0.793226	-0.927979	-0.817577	-0.557474	3.06453	-0.924142	-0.975113	3.08854	3.10299	-0.695958	-0.918013	-0.841705	-0.847067	2.76389	2.4306	-0.939527	-0.850487	-0.884472
381.085m/z	4.29min	-0.239153	0.0190569	-0.260514	-0.256911	-0.423482	4.02482	-0.60981	-0.223131	-0.573999	-0.436583	-0.414917	-0.405693	-0.419702	-0.382104	-0.355239	-0.0838795	-0.245831	-0.306406	0.206636	0.568354	0.311925	-0.408025	-0.440252	-0.395506	-0.111739	2.76122	-0.162479	-0.43176	-0.437452	-0.429641	-0.23148	-0.419752	-0.265503	0.097902	-0.355155	-0.41439	-0.485604	-0.257646	-0.316883	-0.0955818	-0.405827	-0.299213	-0.306705	-0.464266	3.4845	-0.435886	-0.311483	-0.358966
381.169m/z	8.61min	0.478122	0.688973	0.505517	-3.88179	-3.99676	-4.00337	0.566835	0.843321	0.711878	0.873345	0.890999	0.845729	0.969899	1.00769	0.977262	0.934202	0.972267	0.81775	0.853941	0.960276	1.02502	0.372095	0.321252	-3.97745	0.66627	3.12363	0.619276	-0.982631	-4.0064	-4.00101	0.695031	0.636264	0.712469	1.17759	-0.884468	0.587739	0.626426	-3.8823	-1.37675	0.872885	0.738635	0.920395	0.733196	-0.852151	-0.93483	0.760506	0.870387	0.86408
381.171m/z	11.24min	-0.399295	-0.168702	-0.41837	-0.415153	-0.563908	-0.572457	-0.730306	-0.384986	-0.698325	-0.575607	-0.556259	-0.548021	-0.560532	-0.526955	-0.502964	-0.260629	-0.405258	-0.459354	-0.0011862	3.2661	0.0928409	-0.550104	-0.578884	-0.538924	-0.285509	2.28016	-0.330822	-0.5713	-0.576384	-0.569408	-0.392442	3.4533	3.73218	-0.0982905	-0.502889	-0.555789	-0.619385	-0.415809	-0.46871	-0.271079	-0.548141	-0.45293	-0.459621	-0.60033	-0.556541	-0.574985	-0.463888	-0.506292
383.044m/z	3.21min	-0.801879	-0.623592	-0.816627	2.80652	2.62537	2.53784	-1.05781	-0.790816	-1.03308	-0.938198	-0.923239	-0.91687	-0.926543	-0.900582	-0.882033	-0.694667	-0.80649	-0.848315	-0.494073	-0.244318	-0.421375	-0.91848	-0.940732	-0.909836	-0.713903	4.44916	-0.748938	-0.934868	-0.938799	-0.933405	3.31451	2.90524	3.08961	-0.569152	-0.881974	2.9312	2.8363	2.70055	2.63464	-0.702747	-0.916962	-0.843348	-0.848522	-0.957313	-0.923457	-0.937717	-0.851821	-0.884606
383.044m/z	1.86min	3.02165	3.45987	2.84422	-0.339447	-0.505136	-0.514657	-0.690475	2.62339	2.2105	-0.518166	-0.496616	-0.48744	-0.501376	-0.463976	-0.437254	-0.167333	-0.328427	3.38761	0.121642	0.481442	0.226373	-0.48976	-0.521817	-0.477308	-0.195045	2.66268	-0.245516	-0.513369	-0.519031	-0.511262	-0.314151	-0.501425	-0.347994	0.0134844	-0.43717	-0.496092	-0.566928	-0.340178	-0.399101	-0.178974	-0.487574	-0.381525	-0.388978	-0.545703	-0.496929	-0.517474	-0.39373	-0.440961
383.045m/z	3.03min	1.32164	1.55226	1.32725	-2.52601	-2.63424	-2.64046	1.43392	1.28459	1.4538	0.825603	0.702885	0.746055	1.08123	-2.60735	1.09035	1.01483	1.28904	1.48052	0.608195	0.572394	0.766656	1.39845	1.3688	0.842223	1.54535	2.57147	1.46888	0.752807	0.992612	1.0274	-2.50948	-2.63181	-2.53159	1.49148	1.09057	-2.62833	-2.6746	-2.52648	-2.56497	1.15563	1.24601	1.26752	0.913806	0.893965	0.610976	1.5629	1.08242	1.06395
383.083m/z	14.09min	-0.364924	-0.134492	-0.383987	-0.380771	-0.529423	-0.537966	-0.695706	-0.350626	-0.663747	-0.541114	-0.52178	-0.513548	-0.52605	-0.492496	-0.468522	-0.226354	-0.370884	-0.424942	0.0329085	0.355713	0.12687	-0.515629	-0.544389	3.7334	-0.251217	2.31267	-0.296499	3.21189	3.19603	-0.53492	-0.358076	-0.526094	-0.388439	-0.0641285	3.15646	-0.52131	-0.584862	-0.381427	-0.434291	-0.236798	-0.513668	-0.418523	-0.425209	-0.56582	-0.522061	-0.540493	-0.429473	-0.471847
383.109m/z	6.76min	-0.938636	-0.753856	-0.953922	-0.951344	-1.07055	-1.0774	-1.20389	1.30802	-1.17826	2.75954	2.57828	2.62264	-1.06784	-1.04093	2.17154	-0.827519	-0.943415	-0.986764	1.47402	-0.360768	2.00381	-1.05948	-1.08255	-1.05053	-0.847456	4.55006	-0.883767	-1.07647	-1.08054	-1.07495	-0.933145	-1.06788	-0.957493	1.50611	-1.02165	-1.06404	-1.115	-0.95187	-0.994261	2.2327	-1.05791	-0.981616	1.53412	-1.09973	-1.06464	-1.07942	-0.990397	1.99195
383.117m/z	2.09min	0.40443	0.484501	-1.9224	-1.92039	0.0275861	-2.01884	-2.11764	0.99814	-2.09762	2.30475	2.28935	2.37348	2.31397	2.45041	2.33218	2.2241	-1.9142	1.10777	2.72388	2.93536	2.62782	-2.00485	-2.02287	-1.99786	-1.83925	3.7639	-1.86761	0.509322	0.733048	0.649885	-1.90617	-2.01141	-1.92519	1.11172	-1.9753	1.0072	-2.04821	-1.9208	-1.95391	2.48228	-2.00362	-1.94403	2.25402	0.725488	-2.00888	-2.02043	-1.95089	2.18328
383.182m/z	8.65min	-0.266468	-0.021197	-0.286757	-0.283335	-0.441559	-0.450652	-0.61855	-0.251248	-0.584533	4.05329	-0.433423	-0.424661	-0.437969	-0.402254	-0.376736	-0.118975	-0.272811	-0.33035	0.156982	3.60709	0.256995	-0.426877	-0.457489	-0.414985	-0.145439	2.58354	-0.193636	-0.449422	-0.454829	-0.44741	-0.259179	-0.438016	-0.291497	0.0536969	-0.376656	-0.432923	-0.500568	-0.284033	-0.340302	-0.130091	-0.424789	-0.323517	-0.330634	-0.480299	-0.433723	-0.453342	-0.335173	-0.380276
384.933m/z	0.30min	2.06855	1.08076	0.596425	0.59304	0.289099	0.232312	0.389608	2.05902	0.482044	1.96639	1.94099	-2.47538	-2.48382	1.93191	1.98443	2.07252	-2.37909	-2.41558	0.439834	0.362269	0.382317	-2.47678	-2.49619	1.59969	-0.00312066	-0.567899	0.0441311	1.98678	2.04197	-2.4898	-0.00364273	-2.48385	-0.130249	2.25246	1.98091	1.95395	-0.091883	-0.106364	-0.113659	-2.28859	-2.47546	-2.41124	0.505928	0.129918	1.21577	0.440325	-2.41863	0.206844
385.053m/z	6.42min	-0.628464	-0.426479	-0.645173	-0.642355	-0.772655	-0.780144	-0.91841	-0.61593	-0.890397	2.4211	2.59321	-0.758739	2.51829	-0.740287	-0.719272	2.84647	-0.633688	-0.681072	-0.279744	0.00320984	-0.197382	-0.760564	-0.785774	-0.750771	-0.528794	4.82188	-0.568486	-0.779131	-0.783583	-0.777473	-0.622461	-0.769737	-0.649076	-0.364802	-0.719206	-0.765543	-0.82125	-0.642929	-0.689268	-0.516155	-0.758845	-0.675445	2.53977	-0.804559	-0.766202	-0.782358	-0.685044	2.69853
385.056m/z	2.74min	0.387082	0.577199	-1.99595	-1.99379	-2.09396	-2.09972	0.154353	0.683268	-2.18448	1.69822	1.79128	1.79605	1.89659	2.00209	1.92365	1.85327	0.258747	0.565364	1.60508	1.75268	1.75608	-2.08467	-2.10405	-2.07714	-1.90648	3.37964	-1.937	-2.09894	-2.10236	-2.09767	-1.97849	0.336801	0.418419	1.00953	-2.05287	0.727089	0.245967	-1.99423	-2.02985	1.99599	-2.08334	0.40945	1.7962	-2.11849	-2.089	-2.10142	1.92085	1.83368
385.099m/z	2.21min	-0.498656	-0.281118	-0.516651	-0.513616	-0.65395	-0.662015	3.1202	-0.485157	-0.780758	-0.664987	-0.646734	-0.638963	-0.650765	-0.619089	-0.596456	-0.36784	-0.504282	-0.555315	-0.123085	0.181657	-0.0343805	2.97256	3.1755	-0.630381	3.26279	2.02911	-0.434059	-0.660924	-0.665719	-0.659139	3.02738	-0.650807	-0.520855	-0.214692	-0.596385	-0.64629	-0.706287	-0.514235	-0.564142	-0.377699	-0.639076	-0.549255	-0.555567	-0.68831	-0.647	3.27095	-0.559593	-0.599596
386.939m/z	1.30min	-0.483389	-0.267125	-0.50128	2.02843	-0.637774	1.92533	-0.793833	-0.46997	-0.763839	-0.648746	-0.6306	-0.622875	-0.634608	-0.603118	-0.580617	-0.353339	-0.488983	-0.539717	-0.110017	0.19294	-0.0218327	-0.624828	-0.65182	-0.614343	-0.376674	2.02957	3.97901	1.37824	-0.649475	-0.642933	3.79268	-0.63465	-0.505458	-0.201088	-0.580546	-0.630159	-0.689805	-0.498878	-0.548492	-0.363141	2.47099	-0.533692	-0.539967	-0.671933	-0.630865	2.83802	-0.543969	-0.583738
387.096m/z	2.33min	-0.231917	0.00656236	-0.251645	-0.248318	-0.402161	-0.411002	-0.574251	-0.217119	-0.541176	-0.41426	-0.39425	-0.385731	-0.39867	-0.363944	-0.339132	-0.0885083	-0.238085	-0.294031	0.179808	0.513886	0.277052	-0.387885	-0.41765	-0.376323	-0.114239	2.53918	5.08739	-0.409806	-0.415063	-0.407849	5.03373	-0.398715	-0.256253	0.0793827	-0.339054	-0.393764	4.09668	-0.248996	-0.303707	-0.0993164	4.01674	-0.287387	-0.294307	-0.439828	-0.394542	-0.413617	-0.29872	-0.342574
387.112m/z	1.65min	0.945046	1.16776	0.771146	-0.0349508	-0.0823211	-0.00910696	0.784014	0.549003	0.751038	-0.757134	-0.809824	-0.790445	-0.012611	0.0887298	0.174133	-0.470767	0.506293	1.16895	-0.648598	-0.244173	-0.560445	0.773558	0.795667	0.199263	1.14648	3.55544	1.25767	0.145398	0.080136	0.220615	0.955126	0.112863	0.173375	1.02465	0.293765	0.539297	-0.0321456	0.0331421	-0.0184759	-0.159925	0.384656	0.431403	-0.732561	0.165448	0.0744241	1.02633	-0.614301	-0.724441
390.901m/z	5.47min	-0.0208896	0.297977	-0.0472679	-0.0428189	-0.24852	-0.260341	-0.478619	-0.00110382	-0.434394	-0.264698	-0.237943	-0.226551	-0.243852	-0.197421	-0.164246	0.17086	-0.0291367	-0.103941	0.529622	0.976312	0.659644	-0.229431	-0.26923	-0.213972	0.136455	3.6843	0.0737958	-0.258742	7.06894	-0.256126	-0.0114139	-0.243913	-0.0534294	0.395344	-0.164141	-0.237292	-0.325235	-0.0437261	-0.116879	0.156409	-0.226717	-0.095058	-0.10431	-0.298885	-0.238332	-0.263838	-0.110211	-0.168847
391.035m/z	22.02min	-0.365238	-0.133666	-0.384394	-0.381163	-0.530551	-0.539136	3.5224	-0.350868	3.63344	-0.542299	-0.522869	-0.514596	-0.52716	-0.493441	-0.469348	-0.225983	-0.371227	-0.425552	0.0345625	0.358964	0.128989	3.7429	3.45969	-0.505461	-0.250968	2.3256	-0.296474	-0.537974	-0.543079	-0.536074	-0.358356	-0.527205	-0.388869	-0.0629544	-0.469272	-0.522397	-0.586264	-0.381822	-0.434948	-0.236478	-0.514717	-0.419101	-0.425821	-0.567127	-0.523152	3.48769	-0.430106	-0.47269
391.101m/z	8.69min	-0.301979	-0.0560867	-0.322321	-0.31889	-0.477516	-0.486631	-0.654955	-0.286722	-0.620852	-0.489991	-0.469359	3.97446	3.54684	3.75293	3.47912	-0.154113	-0.308339	-0.366024	0.122545	0.467007	0.222811	-0.462795	-0.493486	-0.450874	-0.180644	2.55526	-0.228963	-0.485398	-0.490819	-0.483381	-0.294672	-0.473963	-0.327072	0.0189972	-0.412447	-0.468857	-0.536674	-0.31959	-0.376001	-0.165257	-0.460703	-0.359174	-0.366309	-0.516354	-0.469659	-0.489328	-0.370859	-0.416076
391.105m/z	2.07min	-0.470567	-0.260851	-0.487915	-0.484989	-0.620277	-0.628052	-0.77161	-0.457554	-0.742525	-0.630917	-0.61332	1.5647	-0.617207	-0.58667	-0.56485	2.64659	-0.475991	-0.525189	3.40305	4.28804	3.12341	-0.607723	-0.633897	-0.597555	-0.367083	4.88324	-0.408293	-0.627	-0.631623	-0.625279	-0.464335	-0.617247	-0.491968	-0.196814	-0.564782	-0.612892	-0.670732	-0.485586	-0.533698	-0.35396	-0.605938	-0.519346	2.93271	-0.653401	-0.613576	-0.630351	2.82307	2.60811
391.137m/z	6.31min	-0.374752	-0.136249	-0.394482	-0.391155	-0.545013	-0.553855	-0.71712	-0.359953	-0.684042	-0.557114	2.96663	3.13614	-0.541522	-0.506793	2.81607	-0.231329	-0.380921	-0.436872	0.0370147	0.371126	2.65223	-0.530736	-0.560503	-0.519172	-0.257063	2.39663	-0.30393	-0.552659	-0.557917	-0.550702	-0.367665	-0.541567	-0.399091	-0.0634211	-0.4819	-0.536615	-0.602394	-0.391833	-0.446549	3.49642	-0.528706	-0.430228	-0.437149	-0.582684	-0.537393	-0.55647	-0.441562	-0.48542
393.131m/z	10.49min	-0.0946211	0.181403	-0.117455	-0.113604	-0.291668	-0.301901	-0.49085	-0.0774937	-0.452568	-0.305672	-0.282511	-0.272651	-0.287627	-0.247434	-0.218716	0.0713653	-0.10176	-0.166514	0.381924	0.768598	0.494477	-0.275144	-0.309595	-0.261761	0.0415832	3.11275	-0.0126575	-0.300516	-0.306601	-0.298251	-0.0864185	-0.287679	-0.122789	0.265688	-0.218626	-0.281948	-0.358075	-0.114389	-0.177713	0.0588556	-0.272794	-0.158824	-0.166834	-0.335265	-0.282848	-0.304927	-0.171942	-0.2227
393.132m/z	16.39min	-0.403203	-0.181618	-0.421533	-0.418442	-0.561386	-0.569601	-0.721285	-0.389453	-0.690553	-0.572628	-0.554036	-0.54612	-0.558142	-0.525877	-0.502823	-0.269953	-0.408934	-0.460916	-0.0206449	0.289766	0.0697094	3.08868	3.25191	3.77467	-0.293862	2.17159	-0.337405	-0.56849	-0.573375	-0.566672	-0.396618	3.85704	4.05734	-0.113956	-0.50275	-0.553584	3.78134	-0.419072	-0.469907	-0.279996	-0.546235	-0.454744	-0.461173	-0.596385	-0.554307	-0.572031	-0.465274	-0.506021
393.139m/z	14.06min	-0.209566	0.0595551	-0.231829	-0.228074	-0.401685	-0.411662	-0.595886	-0.192867	-0.558561	2.75637	3.07833	3.56766	-0.397745	-0.358557	-0.330558	-0.047731	-0.216527	-0.279661	0.255061	0.632064	0.364799	-0.385574	-0.419163	-0.372526	-0.0767683	2.91759	-0.129652	-0.410312	-0.416245	-0.408104	-0.201569	-0.397796	-0.237029	0.141732	-0.33047	-0.392208	-0.466432	-0.22884	-0.29058	-0.0599279	-0.383283	-0.272164	-0.279973	-0.444192	-0.393086	-0.414612	-0.284953	-0.334441
393.139m/z	7.29min	-2.03128	-1.87803	-2.04396	2.03974	-2.14069	-2.14637	1.2148	1.89676	0.605397	1.34929	1.54269	1.51405	1.43534	1.28937	1.40059	1.91066	1.89065	1.63722	-1.76669	-1.55201	1.85027	0.721133	0.765185	-2.12408	1.86616	3.54021	2.44177	-2.1456	-2.14898	-2.14434	-2.02673	-2.13847	-2.04692	1.87324	-2.10013	1.38308	2.00351	-2.04226	-2.07742	2.08027	-2.13021	1.89942	1.42804	1.25055	-2.13579	0.738007	0.569554	1.23845
393.140m/z	8.56min	-0.643786	-0.469223	-0.658226	4.07231	-0.768402	-0.774873	-0.894369	-0.632954	-0.870158	-0.777258	-0.762611	-0.756375	-0.765846	-0.740428	-0.722266	-0.538813	-0.6483	-0.689252	-0.342409	4.58423	-0.271229	-0.757952	-0.779739	-0.749488	-0.557647	1.38462	3.92299	-0.773998	-0.777846	-0.772565	-0.638598	3.51559	4.49393	-0.415919	-0.722209	-0.762255	-0.810399	4.51904	-0.696335	-0.546724	-0.756466	-0.684389	-0.689454	-0.795974	-0.762824	-0.776787	-0.692685	-0.724785
393.141m/z	9.25min	-0.455673	-0.265728	-0.471386	-0.468736	-0.591269	-0.598311	-0.728336	-0.443887	-0.701992	-0.600906	-0.584969	-0.578183	-0.588489	-0.56083	-0.541068	-0.34145	-0.460585	-0.505145	-0.12774	0.138348	-0.050287	-0.579899	-0.603606	-0.57069	-0.361944	1.75147	-0.39927	-0.597359	-0.601546	-0.5958	4.16678	-0.588525	-0.475056	-0.207727	-0.541006	-0.584581	-0.636968	-0.469276	-0.512852	-0.350058	-0.578282	-0.499854	-0.505365	-0.621271	-0.585201	-0.600394	-0.50888	-0.543809
393.153m/z	8.00min	3.60556	3.79789	-0.8786	-0.876363	-0.979803	-0.985747	-1.09551	-0.855385	-1.07327	-0.987938	-0.974484	-0.968756	-0.977456	-0.954107	-0.937424	-0.76891	-0.869482	-0.907099	-0.588501	-0.363875	-0.523117	-0.970204	-0.990217	-0.96243	-0.786211	0.997887	-0.817721	-0.984943	-0.988478	-0.983628	3.83104	3.63692	3.84075	-0.656025	-0.937372	-0.974157	3.71287	3.7043	1.9155	-0.776177	3.77982	-0.902632	-0.907285	-1.00513	-0.97468	-0.987506	-0.910252	-0.939738
393.167m/z	0.45min	0.00414469	0.362259	-0.0254803	-0.0204837	-0.251503	-0.26478	-0.509923	0.0263658	-0.460256	-0.269672	-0.239624	-0.226831	-0.246261	-0.194115	-0.156856	0.219496	-0.00511742	-0.0891288	0.622415	1.12409	0.768441	-0.230065	-0.274762	-0.212703	0.180856	4.16539	0.110484	-0.262984	-0.270878	-0.260045	0.0147868	-0.246329	-0.0324001	0.47161	-0.156739	-0.238894	-0.337661	-0.0215026	-0.103659	0.203265	-0.227017	-0.0791526	-0.0895438	-0.308067	-0.240062	5.4843	-0.0961708	-0.162024
395.027m/z	12.39min	-0.191791	0.0750026	-0.213862	-0.210139	-0.382248	-0.392139	-0.574769	-0.175236	-0.537767	-0.395783	-0.373398	-0.363867	-0.378342	3.90137	-0.311736	-0.0313556	-0.198691	-0.261279	0.268818	0.64256	0.377607	-0.366276	-0.399575	-0.353342	-0.0601417	2.90832	-0.112568	-0.390801	-0.396682	-0.388612	-0.183863	-0.378393	-0.219017	0.156469	-0.311649	-0.372854	-0.446435	-0.210898	-0.272104	-0.0434469	-0.364006	-0.253847	-0.261589	-0.424387	-0.373724	-0.395064	4.09512	-0.315586
395.095m/z	2.72min	-1.75861	-1.60705	-1.77115	-1.76904	-1.86681	-1.87243	-1.97618	1.02269	-1.95516	2.06994	2.2094	2.12283	1.99345	2.0061	1.99445	1.96961	-1.76253	0.731019	1.80726	1.77886	1.87266	-1.85774	-1.87665	-1.85039	-1.68382	3.47843	0.00116564	-1.87167	-1.87501	-1.87043	-1.75411	0.202418	-1.77408	1.30072	-1.8267	-1.86147	-1.90327	-1.76947	-1.80424	1.88913	-1.85645	0.141388	2.22384	-1.89075	-1.86197	-1.87409	2.30218	2.23923
395.099m/z	2.29min	-0.706971	-0.516102	-0.722761	-0.720098	-0.843228	-0.850304	-0.980961	-0.695128	-0.954489	2.72497	-0.836896	0.247343	-0.840433	-0.812641	-0.792782	3.23029	-0.711908	-0.756685	3.33807	-0.11006	3.41762	-0.831801	-0.855624	-0.822548	-0.612787	1.51091	-0.650294	1.15521	-0.853554	-0.84778	-0.701299	-0.84047	-0.726449	-0.457819	-0.79272	-0.836507	-0.889148	1.3172	-0.764429	-0.600843	1.53371	-0.751367	3.51869	-0.873375	1.10661	-0.852397	-0.760438	2.72882
395.146m/z	11.66min	-0.516255	-0.346719	-0.530279	-0.527914	-0.637282	-0.643567	-0.759621	4.90661	-0.736108	3.95168	-0.631658	-0.625601	-0.6348	-0.610113	-0.592474	-0.414305	-0.520639	-0.560411	-0.223558	0.013939	-0.154427	-0.627133	-0.648292	-0.618913	-0.432597	6.81772	-0.465912	-0.642717	-0.646454	-0.641325	-0.511217	-0.634832	-0.533555	-0.294951	-0.592419	-0.631312	-0.67807	-0.528396	-0.56729	-0.421988	-0.62569	-0.555689	-0.560608	-0.664059	-0.631865	-0.645426	-0.563745	-0.594921
395.147m/z	10.78min	-1.05753	-0.910211	-1.06971	-1.06766	-1.16269	-1.16815	3.44102	3.18672	-1.24857	-1.17017	-1.1578	-1.15254	3.40245	3.52093	-1.12376	3.42189	-1.06134	3.13796	-0.803191	-0.596821	4.07914	2.98415	-1.17226	3.04771	-0.984834	0.654267	-1.01378	-1.16741	-1.17066	-1.16621	-1.05315	-1.16056	-1.07256	3.98846	3.13996	3.60326	-1.19813	-1.06808	-1.10187	-0.975615	3.69185	-1.09179	-1.09607	-1.18596	-1.15798	-1.16977	-1.09879	3.47076
395.147m/z	15.58min	-1.22171	-1.0686	-1.23438	-1.23224	-1.33102	-1.3367	-1.44151	-1.21221	-1.42027	2.26631	-1.32594	2.28193	-1.32878	-1.30648	-1.29055	-1.12964	-1.22567	-1.26159	-0.957364	-0.742869	-0.894929	-1.32185	-1.34096	-1.31443	2.13163	4.21892	3.11048	-1.33593	-1.3393	-1.33467	2.84856	-1.32881	-1.23734	-1.02184	-1.2905	3.16413	-1.36786	2.3643	2.18389	2.52687	-1.32055	0.564459	2.18406	1.75951	-1.32613	-1.33838	2.11047	2.33257
395.147m/z	16.87min	-0.178471	0.0542622	-0.197724	-0.194476	-0.344613	-0.353241	-0.512556	-0.16403	-0.480278	-0.35642	-0.336892	-0.328578	-0.341205	-0.307317	-0.283103	-0.0385176	-0.18449	-0.239088	0.223334	0.549361	0.318234	-0.33068	-0.359728	-0.319397	-0.0636287	2.52586	-0.109362	-0.352074	-0.357204	-0.350164	-0.171555	-0.34125	-0.202221	0.125328	-0.283027	-0.336418	-0.400605	-0.195139	-0.248531	-0.0490653	-0.328699	-0.232604	-0.239358	-0.381372	-0.337177	-0.355792	-0.243664	-0.286461
395.148m/z	11.24min	-0.662005	-0.495565	-0.675774	-0.673451	-0.780822	-0.786992	-0.900926	-0.651677	-0.877843	4.39905	4.39482	-0.769355	-0.778385	-0.754149	4.55109	-0.561917	4.05388	3.54456	-0.374653	-0.141494	-0.306785	3.0341	-0.791631	-0.762788	-0.579875	1.272	-0.612582	-0.786157	-0.789826	-0.784791	-0.657059	-0.778417	-0.67899	-0.444743	-0.736778	-0.774961	-0.820865	-0.673925	-0.712108	4.30571	-0.769441	4.08024	-0.705548	-0.80711	-0.775504	-0.788817	-0.708628	-0.739235
395.149m/z	14.70min	1.0454	1.28862	1.15437	-2.67176	-2.75727	-2.76219	1.76302	1.72684	1.85949	-2.764	2.31834	2.34813	2.37251	2.39766	2.42732	-2.58294	1.108	1.87343	1.56759	2.15806	-2.37975	1.3024	1.29537	-2.74291	1.23694	-1.12241	-2.62329	-2.76152	1.38286	-2.76044	-2.65871	0.982101	1.01945	-2.48962	-2.7222	-2.75261	0.922733	-2.67214	-2.70255	1.53399	-2.74821	0.882372	2.32452	0.376047	-2.75304	1.91271	2.45179	2.42877
395.150m/z	13.90min	3.66775	-1.12542	-1.27492	-1.27299	1.70268	-1.36719	-1.46171	-1.25493	-1.44256	3.90048	-1.35749	-1.35256	-1.36005	-1.33994	-1.32558	3.5555	-1.26707	-1.29946	-1.02511	-0.831688	3.66239	-1.3538	-1.37104	3.00859	-1.19536	5.30436	-1.2225	2.72819	-1.36954	2.96912	3.01963	2.79205	-1.27759	3.65329	3.0181	-1.35721	-1.39529	-1.27339	1.80736	-1.18672	-1.35263	-1.29562	-1.29962	2.83928	2.63854	-1.3687	-1.30218	-1.32757
395.150m/z	12.61min	-0.847231	4.37595	4.12868	4.16085	-0.956288	-0.961952	-1.06653	-0.837751	-1.04534	-0.964039	-0.951221	-0.945763	-0.954052	-0.931807	-0.915913	-0.755364	-0.851182	-0.887021	-0.583481	4.68603	-0.521188	-0.947143	-0.96621	-0.939737	-0.771847	0.927925	3.95822	-0.961186	-0.964554	-0.959932	-0.842691	-0.954081	4.11213	-0.647814	-0.915863	-0.950909	3.91406	4.10511	-0.893219	-0.762287	4.07838	-0.882765	-0.887198	-0.980418	-0.951407	-0.963627	-0.890025	-0.918117
395.151m/z	8.07min	-0.0493713	0.27712	-0.0763803	-0.0718249	-0.282445	-0.294549	-0.518045	-0.0291124	-0.472764	-0.299009	-0.271614	-0.259951	4.78124	-0.230124	-0.196155	0.146963	-0.0578156	-0.134408	0.514303	0.971674	0.647435	-0.2629	-0.303649	-0.247071	0.111736	3.74442	0.0475782	-0.292911	-0.300109	-0.290232	-0.039669	-0.277727	-0.0826891	0.376815	-0.196048	-0.270948	-0.360994	-0.0727539	-0.147656	0.132166	-0.260121	-0.125313	-0.134787	-0.334013	-0.272013	-0.298129	-0.140829	-0.200867
395.153m/z	10.23min	-0.970217	-0.821636	-0.982508	-0.980435	-1.07628	-1.08179	-1.1835	3.86597	3.75046	-1.08382	-1.07136	-1.06605	-1.07411	-1.05247	-1.03702	-0.880868	-0.974059	-1.00892	-0.713698	-0.505556	-0.653112	-1.06739	3.18062	-1.06019	4.0406	5.45458	-0.926096	2.48336	2.42376	3.23156	-0.965801	-1.07414	-0.985379	-0.776266	-1.03697	-1.07105	-1.11203	-0.980858	-1.01494	-0.887602	-1.06612	-1.00478	-1.00909	3.68205	-1.07154	3.78988	3.64093	-1.03916
395.161m/z	9.55min	0.78391	1.04522	1.13628	-1.3745	-1.4701	-1.47559	-1.57703	-1.35512	-1.55648	-1.47762	-1.46518	3.49155	3.53405	-1.44635	3.53357	3.47669	1.92033	-1.40291	-1.10847	-0.900878	-1.04804	0.751381	0.818604	-1.45404	-1.29119	0.357615	-1.32031	-1.47485	-1.47811	-1.47363	1.09851	1.61386	1.81516	-1.17087	0.222145	-1.46488	-1.50575	-1.37492	-1.40892	3.54232	-1.45997	-1.39878	3.5899	3.56207	2.21566	-1.47722	-1.40582	3.53409
397.137m/z	2.27min	-1.49577	-1.34087	-1.50859	2.78288	2.81904	2.85092	-1.71813	-1.48616	-1.69665	-1.61421	-1.60121	-1.59568	0.859089	0.257215	-1.56541	0.981483	2.23541	1.44535	-1.22834	-1.01134	-1.16517	-1.59708	-1.61641	2.45142	-1.41933	0.304177	1.15594	2.32412	2.63402	2.66495	-1.49117	1.94535	1.93968	1.43366	2.71686	-1.6009	1.84736	2.55781	2.55215	-1.40964	2.18416	2.25839	-1.5363	2.30226	2.30552	-1.61379	-1.53916	-1.56765
397.147m/z	7.40min	-0.333474	-0.104162	-0.352443	-0.349244	-0.497173	-0.505674	2.0558	-0.319245	-0.630844	-0.508807	-0.489566	-0.481374	-0.493816	-0.460425	-0.436567	-0.195578	-0.339404	-0.3932	2.52799	0.383659	0.155929	-0.483446	-0.512066	-0.472328	-0.22032	5.76739	-0.265381	-0.504524	-0.509579	-0.502643	-0.326659	-0.49386	-0.356874	-0.034141	-0.436492	-0.489099	-0.552342	-0.349896	-0.402504	3.21564	-0.481494	-0.386811	-0.393465	-0.533392	-0.489846	-0.508189	-0.397709	-0.439877
397.161m/z	8.14min	-0.376549	-0.157022	-0.394709	-0.391647	-0.533264	-0.541402	-0.691677	-0.362927	-0.661231	-0.544401	-0.525982	-0.518139	-0.53005	-0.498084	3.50343	-0.244537	-0.382227	2.71412	0.00245643	0.309985	0.0919717	-0.520122	-0.547521	-0.509479	-0.268223	6.23377	-0.311362	-0.540301	-0.545141	-0.5385	-0.370025	-0.530092	-0.398951	-0.0899884	-0.475172	-0.525534	1.57872	-0.392271	-0.442634	-0.254486	-0.518253	-0.427611	-0.433981	-0.567938	-0.52625	2.67561	-0.438043	-0.478412
397.162m/z	19.59min	0.00549053	0.367902	-0.0244899	-0.0194334	-0.253225	-0.266661	-0.514746	0.0279783	-0.464483	-0.271612	-0.241203	-0.228257	-0.24792	-0.195148	-0.157442	0.223426	-0.00388272	-0.0889022	0.63118	1.13887	0.778958	-0.23153	-0.276763	-0.21396	0.184323	4.21667	0.113106	-0.264844	-0.272833	-0.26187	0.0162603	-0.247989	-0.0314928	0.478566	-0.157324	-0.240464	-0.340417	-0.0204645	-0.103607	0.207001	-0.228445	-0.0788063	-0.0893222	-0.310468	-0.241646	-0.270635	-0.0960288	-0.162672
397.163m/z	17.31min	-0.719626	2.63168	-0.735482	-0.732808	-0.85645	-0.863556	2.77855	2.04287	2.714	-0.866174	-0.850092	-0.843245	-0.853644	-0.825736	-0.805794	-0.60437	3.58905	2.94316	-0.388726	-0.120231	-0.310573	2.387	2.46709	-0.835684	2.73366	1.50748	2.57418	-0.862594	-0.866819	-0.861022	2.43707	2.90928	3.12004	-0.469438	-0.805732	-0.849701	2.79581	-0.733353	-0.777323	-0.613057	3.47188	3.46242	-0.769769	-0.886723	-0.850326	2.95032	-0.773316	-0.808561
399.109m/z	2.03min	-0.692231	-0.487859	-0.709137	-0.706286	1.74905	-0.845703	2.66466	-0.679549	2.78346	-0.848495	-0.831347	-0.824046	-0.835134	-0.805375	-0.784112	-0.569332	-0.697517	-0.745461	-0.339391	-0.053093	-0.256055	2.88535	2.98165	2.71812	2.9584	1.68255	-0.631544	-0.844678	-0.849183	-0.843001	-0.686158	-0.835173	-0.713087	-0.425453	-0.784045	-0.83093	2.19695	-0.706867	-0.753753	-0.578595	-0.824152	-0.739768	-0.745698	-0.870407	2.49611	3.02156	-0.74948	-0.787062
399.178m/z	7.33min	-1.40585	-1.22255	-1.42101	-1.41846	-1.5367	-1.5435	0.988326	1.08411	1.0841	1.84798	2.05035	2.05862	2.08727	2.08153	2.1384	-1.29562	1.15637	-1.45359	1.74774	-0.832608	1.80754	0.243032	-1.54861	-1.51684	-1.3154	0.724087	0.664539	-0.269728	-1.54662	-1.54108	-1.4004	-1.53406	0.9983	-1.16658	-1.4882	-1.53025	0.285685	-1.41898	-1.46103	-1.30393	1.25895	-1.44849	1.87727	-1.56566	-1.53085	1.44747	2.08357	-1.4909
399.292m/z	9.51min	-0.215318	0.0484325	-0.237137	-0.233457	-0.403602	-0.41338	-0.593928	-0.198952	-0.557348	-0.416983	-0.394853	-0.385431	-0.399741	-0.361336	-0.333895	-0.0567125	2.6724	-0.284014	0.240037	0.609516	0.347585	-0.387813	-0.420732	-0.375026	-0.0851702	2.84943	-0.136999	-0.412057	2.45383	-0.409893	-0.20748	-0.399791	-0.242233	0.128969	-0.333808	-0.394315	-0.467057	-0.234207	-0.294715	-0.0686659	-0.385568	2.30472	-0.284319	-0.445261	-0.395175	-0.416272	-0.2892	-0.337701
401.058m/z	2.74min	-0.661769	-0.454839	-0.678888	-0.676001	-0.809491	-0.817163	-0.958815	-0.648929	1.7068	-0.81999	-0.802627	-0.795235	-0.806462	-0.77633	-0.754801	2.66319	-0.667121	-0.715666	-0.304513	-0.0146313	-0.220134	-0.797104	-0.822931	-0.787071	-0.55966	1.74273	-0.600323	-0.816125	-0.820687	-0.814427	-0.65562	-0.806501	-0.682886	-0.391653	-0.754733	-0.802205	-0.859276	-0.676589	-0.724062	-0.546711	-0.795342	-0.709901	-0.715906	-0.842175	-0.80288	1.7909	2.55112	2.50532
401.123m/z	2.05min	-0.822968	-0.632109	-0.838757	-0.836094	-0.959217	-0.966292	-1.09694	-0.811125	-1.07047	2.84903	2.97363	-0.946067	-0.956423	-0.928631	2.54697	-0.708196	-0.827904	-0.872679	-0.493458	-0.226091	-0.415633	-0.947791	-0.971612	1.98677	-0.728789	1.39479	-0.766294	-0.965335	-0.969543	1.88808	-0.817296	-0.956459	-0.842445	-0.57383	-0.908712	-0.952496	-1.00513	-0.836637	2.13814	2.51999	-0.946167	-0.867362	2.5946	-0.989363	-0.953119	-0.968385	2.36092	-0.911528
401.322m/z	11.32min	-0.10834	0.189483	-0.132978	-0.128822	-0.320949	-0.33199	-0.535862	-0.0898602	-0.494556	-0.336058	-0.311069	-0.30043	-0.316588	-0.273222	-0.242236	0.070755	-0.116043	-0.185911	0.405841	0.823052	0.527282	-0.30312	-0.340291	-0.288681	0.0386208	3.35233	-0.0199035	-0.330496	-0.337061	-0.328052	-0.0994898	-0.316645	-0.138733	0.280425	-0.242138	-0.310462	-0.392601	-0.12967	-0.197995	0.0572573	-0.300585	-0.177614	-0.186256	-0.367989	-0.311433	-0.335255	-0.191767	-0.246534
402.911m/z	1.28min	2.95466	2.94249	2.95693	-0.339445	-0.510214	-0.520027	-0.701237	-0.304814	2.35525	-0.523644	-0.501432	-0.491976	-0.506338	-0.467792	-0.440251	-0.162053	-0.328086	-0.390187	0.135784	0.506617	0.243726	-0.494367	-0.527406	-0.481533	3.30881	2.75474	-0.242634	-0.5187	-0.524535	-0.516528	3.233	-0.506389	-0.348253	0.0243094	-0.440164	2.07271	-0.573901	-0.340198	-0.400928	-0.17405	-0.492114	1.1432	-0.390494	-0.552025	-0.501756	-0.52293	-0.395392	-0.444071
404.094m/z	10.95min	-0.0392208	0.297875	-0.067107	-0.0624037	-0.279864	-0.292361	-0.523117	-0.0183039	-0.476365	-0.296967	-0.268682	-0.25664	-0.274929	-0.225844	-0.190772	0.163491	-0.0479393	-0.12702	0.542762	1.01499	0.680217	-0.259684	-0.301758	-0.243341	0.127119	3.87779	0.0608776	-0.290671	-0.298102	-0.287905	-0.0292033	-0.274994	-0.0736207	0.400808	-0.190662	-0.267995	-0.360965	-0.0633628	-0.140697	0.148213	-0.256815	-0.117629	-0.12741	-0.333108	-0.269094	-0.296058	-0.133649	-0.195637
405.027m/z	3.26min	0.59997	0.842212	0.668451	0.323198	0.459411	0.403418	0.489391	0.451055	0.384051	-0.235234	0.108624	0.0822659	0.337173	0.423757	0.455294	0.523724	0.345677	-3.96501	0.434543	0.495724	0.472496	0.426315	0.406452	0.367834	-3.78772	2.98322	0.694902	0.140649	0.0726364	0.306367	0.630945	0.27174	0.400282	0.872552	0.492964	0.429939	0.221262	0.508045	0.468075	0.37505	-4.05555	0.309718	0.378264	0.470824	0.195059	0.724384	0.0358471	-0.0144494
406.076m/z	8.99min	-0.03749	0.300356	-0.0654382	-0.0607244	-0.278669	-0.291194	-0.522462	-0.0165265	-0.475606	-0.295809	-0.267462	-0.255393	-0.273723	-0.224528	-0.189378	0.165672	-0.0462278	-0.125484	0.545787	1.01906	0.683548	-0.258444	-0.300611	-0.242065	0.12922	3.88823	0.0628311	-0.289499	-0.296947	-0.286727	-0.0274502	-0.273787	-0.0719664	0.403518	-0.189268	-0.266773	-0.35995	-0.0616857	-0.139192	0.150361	-0.255568	-0.116073	-0.125876	-0.332031	-0.267874	-0.294898	-0.132128	-0.194254
407.099m/z	2.16min	1.99212	-0.505664	-0.724082	2.81652	2.91618	2.8822	-0.996975	-0.694877	-0.968996	-0.861638	-0.844712	-0.837505	-0.84845	-0.819076	-0.798088	-0.586085	2.56451	-0.759936	2.36461	-0.0765191	-0.276857	-0.839327	-0.864506	-0.829547	-0.607851	1.63668	-0.647492	2.82956	2.58008	2.62285	-0.701399	2.78348	2.88386	-0.444066	2.63113	-0.844301	2.54601	2.48459	-0.768121	-0.595227	2.55386	-0.754317	-0.76017	2.79167	-0.844958	-0.861094	-0.763903	-0.800999
407.147m/z	18.10min	-2.14997	-2.00517	-2.16195	-2.15993	-2.25334	-2.25871	1.95261	1.50748	1.96787	1.81444	1.85953	1.8572	1.84371	1.87388	1.76588	1.4757	2.35668	1.91876	-1.89998	1.2154	1.3869	1.73133	1.70566	1.60409	-2.07852	3.34907	-2.10697	1.48899	1.02773	1.01293	-2.14567	-2.25125	-2.16475	1.84803	1.15353	-2.24824	-2.28817	-2.16034	-2.19356	-2.06946	2.159	2.28285	1.55455	-2.27621	1.37093	2.03749	1.7568	1.73511
407.148m/z	23.68min	-0.0228639	0.29251	-0.0489532	-0.0445529	-0.248001	-0.259693	-0.475579	-0.00329479	-0.431839	-0.264001	-0.237539	-0.226273	-0.243384	-0.197462	-0.16465	0.166785	-0.0310206	-0.105005	0.521617	0.963414	0.650215	-0.229121	-0.268484	-0.213831	0.132758	3.64174	0.0707844	-0.258111	-0.265063	-0.255523	-0.0134919	7.2092	-0.0550472	0.388811	-0.164546	-0.236896	-0.323876	-0.0454502	-0.117802	0.152492	-0.226437	-0.0962198	-0.105371	-0.297814	-0.237925	-0.263151	-0.111207	-0.169201
407.148m/z	6.58min	-0.253774	-0.0280174	-0.27245	-0.2693	-0.414936	-0.423305	-0.577845	-0.239766	-0.546534	-0.426389	-0.407447	-0.399382	-0.411631	-0.378758	-0.35527	-0.118016	-0.259613	-0.312574	0.135986	0.452241	0.228041	-0.401421	-0.429598	-0.390476	-0.142374	2.36949	-0.186737	-0.422173	-0.42715	-0.420321	4.76642	-0.411674	-0.276812	0.040918	-0.355196	-0.406987	-0.46925	-0.269942	-0.321734	-0.128248	-0.3995	-0.306285	-0.312836	-0.450594	-0.407723	-0.425781	-0.317014	-0.358528
407.154m/z	20.48min	-0.550703	4.25535	4.02029	-0.563502	-0.683558	-0.690457	-0.817853	-0.539155	-0.792042	-0.692999	-0.677384	-0.670736	-0.680833	-0.653734	-0.634371	-0.43879	-0.555516	-0.599175	-0.229402	0.031305	-0.153515	-0.672417	-0.695644	-0.663394	-0.45887	1.6118	-0.495441	-0.689524	-0.693626	-0.687997	-0.545173	-0.680869	4.52882	-0.307772	-0.634311	-0.677005	3.95974	-0.564031	-0.606726	3.83551	-0.670833	-0.593991	-0.599391	-0.712952	-0.677612	-0.692498	-0.602835	-0.637057
407.162m/z	0.34min	-0.11026	0.178966	-0.134186	-0.130151	-0.316731	-0.327453	-0.525439	-0.0923136	-0.485326	-0.331404	-0.307136	-0.296804	-0.312496	-0.270382	-0.24029	0.0636647	-0.117741	-0.185591	0.389077	0.794243	0.507012	-0.299416	-0.335515	-0.285394	0.0324583	3.25051	-0.0243765	-0.326003	-0.332378	-0.323629	-0.101665	5.65472	4.40297	0.267281	-0.240195	-0.306546	-0.386314	-0.130974	-0.197326	0.0505567	-0.296955	-0.177534	-0.185926	-0.362413	-0.30749	-0.330624	-0.191278	-0.244464
407.175m/z	7.52min	-0.16088	0.0828906	-0.181046	-0.177645	-0.334902	-0.343939	-0.51081	-0.145754	-0.477001	-0.347269	-0.326815	-0.318107	-0.331333	-0.295837	-0.270475	-0.0142895	-0.167185	-0.224372	0.259981	0.601471	0.359381	-0.320308	-0.350734	-0.30849	-0.0405915	2.67171	-0.0884941	-0.342716	-0.34809	-0.340716	-0.153636	-0.331379	-0.185757	0.157327	-0.270395	-0.326318	-0.39355	-0.178339	-0.234263	-0.0253374	-0.318234	-0.217581	-0.224655	-0.373405	-0.327113	-0.346612	-0.229166	-0.273993
409.041m/z	13.59min	-0.668474	-0.485294	-0.683628	-0.681072	-0.799241	-0.806032	-0.931426	-0.657108	-0.906021	3.20411	3.21013	-0.786621	-0.796559	-0.769886	-0.750828	3.17232	-0.673212	-0.716185	-0.352221	-0.09561	-0.277527	-0.788275	-0.811138	-0.779394	-0.578084	1.46006	-0.61408	-0.805114	-0.809152	-0.803611	-0.66303	-0.796594	-0.687167	-0.429359	-0.750768	3.17305	-0.843312	-0.681593	-0.723617	-0.566621	-0.786716	-0.711082	-0.716397	-0.828174	-0.793389	-0.808041	-0.719787	-0.753471
409.041m/z	12.18min	-1.64672	-1.50111	-1.65877	-1.65674	-1.75068	-1.75608	-1.85576	1.37166	-1.83556	2.25574	2.18772	2.26217	2.2514	2.29077	2.30431	1.96281	-1.65049	1.19853	1.90474	-1.19133	2.01703	-1.74196	-1.76014	-1.7349	-1.57487	3.69045	-1.60349	-1.75535	-1.75856	-1.75415	-1.6424	-1.74857	-1.66159	1.5322	-1.71214	-1.74555	-1.78571	-1.65715	-1.69056	2.47546	-1.74072	-1.6806	2.2905	-1.77368	-1.74602	-1.75767	2.46673	2.41833
409.085m/z	2.56min	-0.14227	0.160547	-0.16732	-0.163095	-0.358443	-0.369669	-0.576959	-0.12348	-0.534961	-0.373806	-0.348398	3.36314	-0.35401	-0.309916	-0.27841	0.0398281	-0.150102	-0.221141	0.380532	0.804738	0.50401	-0.340315	-0.37811	-0.325634	0.00715522	3.37643	-0.0523504	-0.368151	-0.374826	-0.365666	-0.133271	-0.354067	-0.173172	0.253013	-0.278311	-0.34778	-0.431297	-0.163957	-0.233427	0.0261042	-0.337738	-0.212705	-0.221492	-0.406272	-0.348768	-0.372989	-0.227095	-0.28278
409.112m/z	2.94min	-1.17584	-1.00123	-1.19028	-1.18785	-1.30049	-1.30697	-1.4265	0.862338	-1.40228	2.2052	2.29121	2.20858	1.99847	2.08196	2.08119	-1.07084	-1.18036	-1.22132	1.54628	1.93252	-0.803175	-1.29004	-1.31183	-1.28157	-1.08968	3.75727	-1.12399	-1.30609	-1.30994	-1.30466	-1.17065	-1.29797	-1.19366	1.14316	-1.25429	0.515864	-1.3425	-1.18835	-1.2284	2.09523	-1.28855	-1.21645	2.36621	-1.32807	-1.29491	-1.30888	2.42901	2.39661
409.161m/z	15.51min	-0.499841	-0.29501	-0.516786	-0.513928	-0.646065	-0.653659	-0.793874	-0.487131	-0.765466	-0.656457	-0.63927	3.61813	3.56537	3.34106	-0.591929	-0.376666	-0.505139	-0.553191	-0.146207	0.140734	-0.0626846	-0.633803	-0.659368	-0.623872	-0.398767	1.88028	-0.439018	-0.652632	-0.657147	-0.650951	-0.493754	-0.643105	-0.520744	-0.232464	-0.591862	-0.638853	-0.695345	-0.514511	-0.561502	-0.38595	-0.63206	-0.547485	3.63084	-0.678418	-0.639521	-0.655905	2.80317	3.55972
409.161m/z	0.61min	-0.0810655	0.189387	-0.103439	-0.0996652	-0.274135	-0.284161	-0.469297	-0.0642838	-0.431787	-0.287856	-0.265163	-0.255501	-0.270175	-0.230794	-0.202656	0.0815704	-0.0880604	-0.151507	0.385861	0.764729	0.496142	-0.257944	-0.2917	-0.244832	0.0523895	8.46603	-0.000756306	-0.282805	-0.288767	-0.280586	-0.0730285	-0.270227	-0.108665	0.271971	-0.202567	-0.264611	-0.339202	-0.100435	-0.16248	0.0693133	-0.255642	-0.143973	-0.15182	-0.316852	-0.265493	-0.287126	-0.156825	-0.206559
409.161m/z	11.45min	-2.13869	2.39923	2.03691	2.10209	-2.23535	-2.24037	-2.33305	1.84402	-2.31427	1.84468	1.92892	1.92023	2.02044	1.92872	1.98729	1.85455	-2.14219	-2.17395	-1.90493	2.08524	2.11359	-2.22724	-2.24414	-2.22068	-2.07188	3.35676	-2.09848	-2.23969	-2.24267	-2.23858	-2.13467	-2.23339	2.27191	2.01221	-2.19952	-2.23058	2.03877	2.32308	-2.17945	1.9482	-2.22609	-2.17018	1.99344	2.00623	-2.23102	-2.24185	2.02388	1.93645
409.162m/z	14.59min	-0.276333	-0.0724302	-0.293201	-0.290356	-0.421893	-0.429453	-0.569032	-0.263681	-0.540752	-0.432238	-0.415129	2.177	-0.418908	-0.389218	-0.368003	-0.153717	-0.281606	-0.329441	0.0756971	0.361337	0.158841	-0.409687	-0.435136	-0.399801	-0.175717	2.09299	-0.215785	-0.42843	-0.432925	-0.426757	-0.270273	-0.418947	-0.297141	-0.010168	-0.367936	-0.414714	-0.47095	-0.290936	-0.337714	-0.162958	-0.407951	-0.32376	-0.329677	3.42842	-0.415379	-0.431688	-0.33345	-0.370946
409.162m/z	6.39min	-0.186092	0.0596357	-0.20642	-0.202992	-0.361511	-0.370621	-0.538832	-0.170845	-0.504751	-0.373978	-0.35336	-0.344582	-0.357914	-0.322133	-0.296567	-0.0383247	-0.192448	-0.250094	0.238148	0.58238	0.338347	-0.346801	-0.377471	-0.334888	-0.0648379	2.66924	4.04494	-0.369389	-0.374806	-0.367372	-0.17879	-0.357961	-0.211169	0.134669	-0.296486	-0.352859	-0.42063	-0.203691	-0.260064	-0.0494613	5.2686	-0.243249	-0.250379	-0.400323	-0.35366	-0.373315	-0.254926	-0.300113
409.162m/z	7.96min	4.03151	-0.0340714	-0.273188	-0.270107	-0.412575	-0.420763	-0.571941	-0.241215	-0.541312	-0.42378	-0.405249	-0.39736	-0.409342	-0.377184	-0.354207	-0.122113	-0.26063	-0.31244	0.126365	0.435743	0.216419	-0.399354	-0.426919	-0.388647	-0.145941	2.3113	-0.189339	-0.419655	-0.424523	-0.417843	-0.248356	-0.409384	-0.277455	0.0333648	-0.354134	-0.404799	3.33435	-0.270735	-0.3214	-0.132122	-0.397475	-0.306287	-0.312696	-0.447458	-0.405519	-0.423184	-0.316782	-0.357394
409.162m/z	21.86min	-0.425347	-0.222809	-0.442102	-0.439276	-0.569934	-0.577442	-0.716088	-0.41278	-0.687997	4.15553	4.18364	-0.55598	3.96329	4.01399	4.02135	-0.303552	-0.430586	-0.4781	-0.0756731	0.208056	0.00691461	-0.557809	-0.583088	-0.547989	-0.325405	1.92812	-0.365205	-0.576427	-0.580891	-0.574765	-0.419328	-0.567007	-0.446016	-0.160964	-0.516338	-0.562802	-0.618662	-0.439852	-0.486318	-0.312731	-0.556085	-0.472457	-0.478334	-0.601924	-0.563462	-0.579663	4.44872	4.24071
409.163m/z	9.79min	-0.374726	-0.152991	-0.393069	-0.389976	-0.533017	-0.541237	-0.693024	-0.360968	-0.662271	-0.544267	-0.525662	-0.51774	-0.529771	-0.497484	-0.474414	-0.241387	-0.380461	-0.432479	0.00809077	0.318712	2.68103	-0.519743	-0.547418	-0.508993	-0.265311	2.20181	-0.308884	-0.540125	-0.545013	-0.538306	-0.368137	-0.529813	-0.397354	2.53581	-0.474341	-0.525209	-0.586364	-0.390606	-0.441476	-0.251436	-0.517856	-0.426302	-0.432736	-0.56804	6.29294	-0.543669	-0.436839	-0.477614
409.163m/z	24.03min	-0.0534076	0.25465	-0.0788916	-0.0745935	-0.273322	-0.284742	-0.49562	-0.0342925	-0.452895	2.70216	-0.263103	-0.252098	-0.268812	-0.223955	-0.191904	0.131842	-0.061375	-0.133643	0.478442	0.909989	0.604056	-0.25488	-0.293329	-0.239945	0.0986035	3.52618	0.0380681	-0.283197	-0.289988	-0.280669	-0.044253	-0.26887	-0.0848442	0.348716	-0.191803	-0.262474	-0.347436	-0.0754699	-0.146143	0.11788	-0.252258	-0.125062	-0.134	-0.321979	-0.263479	-0.28812	-0.139701	-0.19635
409.164m/z	13.02min	3.35299	-1.16399	-1.3193	-1.3173	2.57117	2.67841	-1.51335	-1.29854	-1.49346	-1.41712	-1.40508	0.0256752	0.648995	0.78418	-1.37193	-1.22118	-1.31115	-1.3448	2.96602	2.9373	-1.00129	-1.40125	-1.41916	-1.3943	2.94847	0.35937	3.65616	-1.41444	-1.4176	-1.41326	3.89914	3.44685	-1.32208	-1.12019	-1.37188	-1.40479	-1.44435	-1.31771	3.03232	-1.22768	-1.40003	-1.3408	-1.34497	-1.4325	-1.40526	-1.41673	-1.34762	-1.374
409.165m/z	7.68min	3.60967	3.18602	-0.713091	-0.71056	-0.827602	-0.834329	-0.958527	-0.686824	-0.933364	-0.836807	-0.821584	-0.815102	-0.824946	-0.798527	-0.779651	-0.588978	2.92393	2.53993	-0.384844	-0.130681	-0.310863	-0.816741	-0.839386	-0.807945	-0.608554	1.41015	-0.644207	-0.833419	-0.837418	-0.83193	3.60384	-0.824981	2.27067	-0.461248	-0.779591	-0.821214	-0.871253	-0.711076	-0.752699	-0.5972	-0.815197	2.86187	-0.745548	-0.856259	-0.821805	-0.836318	-0.748905	-0.782269
409.165m/z	10.74min	-0.950927	-0.7994	-0.963462	-0.961348	-1.0591	-1.06472	3.6	-0.941525	3.72061	-1.06679	-1.05407	-1.04866	3.61255	-1.03482	-1.01905	-0.859807	4.00195	3.93457	-0.689322	-0.477054	-0.627535	3.90114	3.91151	3.95703	-0.876156	0.809794	-0.905932	3.48619	3.46047	3.42326	-0.946424	-1.05691	-0.96639	-0.753131	3.42297	-1.05376	-1.09555	-0.961779	-0.996541	-0.866674	2.76471	3.91299	-0.990569	-1.08303	-1.05426	3.80737	-0.993373	-1.02124
410.126m/z	10.18min	-0.0738595	0.253316	-0.100925	-0.0963602	-0.307422	-0.319551	-0.543516	-0.0535582	-0.498139	-0.324021	-0.296569	-0.284881	-0.302632	-0.254991	-0.220951	0.122887	-0.0823215	-0.159075	0.490997	0.949327	0.624407	-0.287836	-0.328671	-0.271973	0.0875855	3.72788	0.0232932	-0.31791	-0.325122	-0.315226	-0.0641369	-0.302694	-0.107247	0.35322	-0.220844	-0.295901	-0.386136	-0.0972911	-0.17235	0.108059	-0.285051	-0.149961	-0.159454	-0.359098	-0.296968	-0.323138	-0.165509	-0.225673
410.164m/z	24.93min	-0.0470897	0.274631	-0.073704	-0.0692152	-0.276757	-0.288684	-0.508914	-0.0271269	-0.464295	-0.293079	-0.266085	-0.254592	-0.272047	-0.225201	-0.191728	0.146376	-0.0554106	-0.130884	0.508348	0.959035	0.639533	-0.257498	-0.297652	-0.2419	0.111663	3.69126	0.048443	-0.287071	-0.294163	-0.284431	-0.0375292	-0.272109	-0.0799206	0.372869	-0.191623	-0.265429	-0.354159	-0.0701306	-0.143938	0.131795	-0.254759	-0.121922	-0.131257	-0.327572	-0.266478	-0.292212	-0.13721	-0.196371
410.165m/z	12.06min	-0.0158996	0.310303	-0.0428847	-0.0383333	-0.248767	-0.26086	-0.484159	0.00434141	-0.438917	-0.265317	-0.237946	-0.226293	-0.243991	-0.196492	-0.162554	0.180261	-0.0243363	-0.100861	0.547277	1.00424	0.68029	-0.229239	-0.269953	-0.213424	0.145065	3.77453	0.0809642	-0.259224	-0.266415	-0.256548	-0.00620582	-0.244054	-0.0491879	0.40991	-0.162447	6.77382	-0.327247	-0.0392615	-0.114097	0.165477	-0.226463	-0.0917742	-0.101239	-0.30029	-0.238345	-0.264437	-0.107276	-0.167261
410.861m/z	1.36min	-2.23293	-2.05395	-2.24774	1.28241	1.15614	1.21592	-2.48985	-2.22182	0.706296	1.0838	0.890063	1.12297	0.964754	1.13577	1.10878	1.14589	1.10993	-2.27955	1.33266	1.48045	1.57914	0.649474	-2.37232	1.19884	-2.14461	-0.153228	-2.17978	-2.36643	-2.37038	1.46949	-2.22761	0.559087	-2.25119	0.720145	-2.31334	0.490079	0.482291	1.35052	-2.28681	1.57099	1.07142	1.19728	-2.27975	-2.38897	-2.35498	-2.36929	-2.28307	1.13882
411.018m/z	17.73min	-0.386707	-0.179065	-0.403884	2.74953	2.90231	2.88717	-0.684774	-0.373823	-0.655976	-0.545472	-0.528049	-0.520631	-0.531897	-0.501662	-0.480059	-0.261843	-0.392078	-0.440789	4.38029	0.262656	0.0564468	-0.522507	-0.548423	-0.51244	-0.284246	2.02606	-0.325049	-0.541594	-0.546171	-0.53989	-0.380537	-0.531937	-0.407897	-0.115662	-0.479991	-0.527626	-0.584893	-0.401578	-0.449214	-0.271253	-0.520739	-0.435005	-0.44103	-0.567734	-0.528303	-0.544911	-0.444872	-0.483055
411.021m/z	15.89min	-0.499546	-0.319275	-0.514458	-0.511943	-0.628236	-0.634919	-0.758321	-0.48836	-0.733319	-0.637382	-0.622256	-0.615816	-0.625597	-0.599347	-0.580591	4.05712	-0.504208	-0.546498	-0.188316	3.54183	3.75532	-0.617444	-0.639944	-0.608704	-0.410591	5.73441	-0.446016	-0.634015	-0.637989	-0.632536	-0.494188	-0.625631	-0.517942	-0.264229	-0.580532	-0.621888	-0.671606	-0.512456	-0.553813	4.30603	-0.61591	-0.541476	-0.546707	-0.656709	-0.622476	-0.636895	-0.550043	-0.583193
411.021m/z	13.05min	-1.10179	-0.948963	-1.11443	-1.1123	-1.21089	-1.21656	-1.32117	-1.09231	-1.29998	2.71851	2.77258	2.77691	-1.20865	2.6207	2.54702	3.0324	-1.10574	-1.1416	2.5494	2.54328	2.71648	-1.20174	-1.22082	-1.19433	-1.02638	4.38881	-1.05641	-1.21579	-1.21916	-1.21454	-1.09725	-1.20868	-1.11739	-0.902296	-1.17045	-1.20551	-1.24766	-1.11274	-1.1478	3.11803	-1.20044	-1.13734	2.73053	-1.23503	-1.20601	-1.21823	3.08177	-1.1727
411.022m/z	14.25min	-1.87892	-1.73538	-1.8908	-1.8888	-1.9814	-1.98672	-2.08499	-1.87002	-2.06508	2.81008	2.78397	2.78628	2.5357	2.53117	2.56175	-1.7926	0.832259	0.909089	-1.63109	-1.43	-1.57256	-1.97281	-1.99072	1.18934	-1.80809	-0.210907	-1.8363	0.903389	1.14248	1.14962	-1.87466	-1.97933	-1.89357	-1.69154	1.14236	-1.97635	-2.01594	-1.88921	-1.92214	-1.79911	0.802433	0.916889	2.55392	0.621342	0.824866	-1.9883	2.79885	2.75918
411.057m/z	10.56min	-0.512539	-0.299786	-0.530139	-0.527171	-0.664418	-0.672306	-0.817944	-0.499338	-0.788437	2.43491	-0.657361	-0.64976	2.14894	-0.630324	2.05153	-0.384601	-0.518042	-0.567952	-0.145229	0.15281	-0.0584757	-0.651682	-0.678236	-0.641367	-0.407556	1.95963	-0.449364	-0.671239	-0.675929	-0.669493	-0.506217	-0.661344	-0.53425	-0.234821	-0.608119	-0.656927	-0.715604	-0.527776	-0.576585	-0.394243	-0.649871	-0.562026	2.20789	-0.698022	-0.657621	-0.674638	-0.572136	2.8533
411.080m/z	2.21min	-0.347061	-0.10867	-0.366782	-0.363456	-0.517243	-0.526081	-0.689269	-0.332269	-0.656206	-0.529338	-0.509335	-0.500819	-0.513753	-0.47904	-0.454237	-0.203705	-0.353227	-0.409152	0.0645125	0.398467	0.16172	3.52808	3.46868	-0.491414	-0.229427	2.42302	-0.276273	-0.524885	-0.53014	-0.522929	-0.339977	-0.513798	3.42321	-0.0358762	-0.454159	-0.508849	3.2191	-0.364135	-0.418825	-0.21451	-0.500943	-0.402511	-0.409429	-0.554896	-0.509626	3.7848	-0.41384	-0.457678
411.121m/z	12.62min	-0.170048	0.102496	-0.192595	-0.188792	-0.36461	-0.374714	-0.561281	-0.153137	-0.523482	-0.378438	-0.355569	-0.345833	-0.36062	-0.320935	-0.292578	-0.00615491	-0.177097	-0.241034	0.300488	0.682286	0.411622	-0.348295	-0.382311	-0.335081	-0.0355615	2.99688	-0.0891182	-0.373347	-0.379355	-0.371111	-0.161949	-0.360672	-0.197861	0.185718	-0.292489	-0.355013	-0.430181	-0.189567	-0.252093	4.34181	-0.345975	-0.233442	-0.24135	-0.407658	-0.355902	-0.377702	-0.246394	-0.296512
411.130m/z	11.09min	-0.146334	0.136826	-0.169758	-0.165807	-0.348474	-0.358972	-0.552806	-0.128764	-0.513534	-0.36284	-0.339081	-0.328966	3.72665	-0.303097	-0.273637	0.0239436	-0.153657	-0.220085	0.342531	0.739201	0.457994	-0.331523	-0.366865	-0.317795	-0.00660841	3.14395	-0.0622513	-0.357552	-0.363794	-0.355228	-0.137919	-0.344383	-0.17523	0.22329	-0.273544	-0.338504	-0.416599	-0.166613	-0.231574	0.0111105	-0.329113	-0.212197	-0.220413	-0.393199	-0.339427	-0.362077	-0.225653	-0.277723
411.136m/z	13.82min	-0.430098	-0.216306	-0.447784	-0.444801	-0.582719	-0.590645	-0.736994	-0.416833	2.67976	-0.593566	-0.575627	-0.56799	-0.579589	-0.548458	-0.526215	4.11518	-0.435628	2.97678	-0.0609942	0.2385	0.0261825	-0.569921	-0.596604	-0.559555	-0.324603	2.05414	-0.366614	-0.589573	-0.594286	-0.587818	-0.423745	-0.57963	-0.451915	3.29619	-0.526145	-0.575191	-0.634155	-0.44541	-0.494457	3.33786	-0.568101	-0.479826	-0.48603	-0.616487	-0.575888	2.73547	-0.489986	-0.5293
411.139m/z	15.67min	-0.37485	-0.153549	-0.393157	-0.390069	-0.53283	-0.541034	-0.692523	-0.361118	-0.661831	3.74439	3.81284	3.92552	3.67262	-0.497366	-0.474342	-0.241771	-0.380573	-0.432489	0.00721702	0.317229	0.0974553	-0.519582	-0.547203	-0.508853	-0.265649	2.19663	-0.309136	-0.539924	-0.544803	-0.538109	-0.368273	-0.529632	-0.397433	-0.0859745	-0.474269	-0.525038	-0.586072	-0.390699	-0.441468	3.55511	-0.517698	-0.426324	3.45281	-0.567784	-0.525759	-0.543461	3.71751	3.84715
411.141m/z	5.92min	-0.164367	0.123491	-0.18818	-0.184164	-0.369862	-0.380533	-0.577584	-0.146506	-0.53766	3.4605	-0.360313	-0.350029	-0.365647	3.38736	-0.293782	0.00873516	-0.171812	-0.239342	0.332609	0.735859	0.449987	-0.352629	-0.388557	-0.338673	-0.0223237	3.18051	-0.0788898	-0.37909	-0.385435	-0.376728	-0.155813	-0.365702	-0.193743	0.211389	-0.293688	-0.359726	-0.439116	-0.184983	-0.251022	-0.00431084	-0.350179	-0.231323	-0.239676	-0.415328	-0.360664	-0.38369	-0.245003	-0.297937
411.142m/z	17.98min	0.00290203	0.358189	-0.026489	-0.0215319	-0.250727	-0.263899	-0.507107	0.0249477	-0.457831	-0.268753	-0.238942	-0.22625	-0.245526	-0.193792	-0.156827	0.216552	-0.00628695	-0.089635	0.61629	1.114	0.761163	-0.229459	-0.273802	-0.212234	0.178218	4.13129	0.108402	-0.262117	-0.269949	-0.259202	0.0134601	-0.245594	-0.0333542	0.466676	-0.156711	-0.238217	-0.336205	-0.0225428	-0.104051	0.20045	-0.226435	-0.0797375	-0.0900467	-0.306844	-0.239376	-0.267794	-0.0966214	-0.161955
411.153m/z	7.37min	-0.752035	2.34958	-0.769629	-0.766662	-0.903863	-0.911748	2.23737	-0.738838	2.13209	-0.914653	1.83517	-0.88921	-0.900749	-0.86978	-0.847653	-0.624139	3.01285	-0.80743	-0.384847	-0.0869073	-0.298123	-0.891131	-0.917676	2.50663	-0.647087	1.71931	-0.68888	1.98506	-0.91537	-0.908936	-0.745715	0.366923	3.32057	1.9436	-0.847583	-0.896374	2.4819	-0.767267	-0.816059	-0.633778	2.99723	2.95075	-0.807676	1.93392	-0.897068	-0.91408	-0.811612	-0.850722
411.168m/z	9.17min	-0.623278	-0.409995	-0.640922	-0.637946	-0.775535	-0.783441	-0.929442	-0.610043	-0.899861	2.85022	2.26237	-0.76084	-0.772412	-0.741356	1.91152	-0.495021	-0.628794	-0.678829	-0.255053	0.043727	2.10374	-0.762767	-0.789386	2.34513	-0.518033	4.55397	-0.559945	-0.782372	-0.787073	-0.780622	-0.61694	2.21486	2.76386	-0.344869	-0.719095	-0.768024	-0.826847	-0.638552	-0.687483	-0.504687	-0.760951	-0.672887	-0.679076	-0.809222	-0.76872	-0.78578	-0.683023	-0.722243
411.284m/z	20.29min	-0.0846036	0.190247	-0.107341	-0.103506	-0.280812	-0.291002	-0.479148	5.82128	-0.441029	-0.294757	-0.271695	-0.261876	-0.276788	-0.236767	-0.208171	0.0806771	-0.0917122	-0.156191	0.389916	0.774945	0.50199	-0.264359	-0.298663	-0.251033	0.0510217	3.10913	-0.00298839	-0.289623	-0.295682	-0.287368	-0.0764358	-0.276841	-0.112652	6.70136	-0.208081	-0.271134	-0.346938	-0.104288	-0.167342	0.0682206	-0.262019	-0.148534	-0.156509	-0.324224	-0.272031	-0.294015	-0.161595	-0.212137
411.289m/z	18.56min	-0.501038	-0.313236	-0.516574	-0.513954	-0.635105	-0.642068	4.35894	-0.489385	4.39194	-0.644633	-0.628875	-0.622166	-0.632356	-0.60501	-0.58547	-0.388104	3.46504	4.57795	-0.176806	0.08628	-0.100227	3.90452	3.92216	-0.614758	-0.408367	1.6812	-0.445272	-0.641126	-0.645266	-0.639585	-0.495458	-0.632392	-0.520203	-0.255891	-0.585409	-0.628492	-0.680288	-0.514488	-0.557573	-0.396616	-0.622264	-0.544721	-0.55017	-0.664768	-0.629105	4.52249	-0.553646	-0.588181
411.292m/z	7.49min	4.10111	4.33065	-0.605928	-0.603461	-0.717525	-0.72408	-0.845117	-0.580329	-0.820594	-0.726495	-0.711659	-0.705343	-0.714936	-0.68919	-0.670793	-0.484973	-0.595874	-0.637354	-0.286035	-0.0383395	-0.213936	-0.70694	-0.729008	-0.698367	-0.504051	1.46328	4.23574	-0.723193	-0.727091	-0.721742	4.28122	4.0969	3.32589	-0.360494	-0.670736	-0.711299	-0.760064	-0.603964	-0.644528	-0.492986	-0.705435	-0.632428	-0.637559	-0.745452	-0.711875	-0.726018	-0.640831	-0.673345
413.051m/z	2.32min	-0.0266077	0.274667	-0.0515306	-0.0473271	-0.241679	-0.252848	-0.459083	-0.00791348	-0.417299	-0.256964	-0.231685	-0.220923	-0.237269	-0.1934	-0.162054	0.154563	-0.0343997	-0.105077	0.493531	0.915576	0.61638	-0.223644	-0.261246	-0.209037	0.122056	8.15509	0.0628538	-0.251338	-0.257979	-0.248865	-0.0176547	-0.237326	-0.0573521	0.366662	-0.161956	-0.231071	-0.314162	-0.0481842	-0.117301	0.140909	-0.22108	-0.096684	-0.105426	-0.289265	-0.232053	-0.256152	-0.111001	-0.166402
413.147m/z	12.91min	-0.281128	-0.037673	-0.301268	-0.297871	-0.454925	-0.46395	-0.630605	-0.266022	-0.59684	-0.467276	-0.446849	-0.438152	-0.45136	-0.41591	-0.390581	3.69231	-0.287425	-0.344538	0.139188	0.480236	0.23846	-0.44035	-0.470736	-0.428547	-0.160995	2.54779	-0.208836	-0.462729	-0.468096	-0.460732	-0.273894	-0.451407	-0.305973	0.0366668	-0.390501	-0.446352	-0.513497	-0.298564	-0.354416	-0.145761	-0.438278	-0.337756	-0.34482	-0.493378	-0.447146	-0.46662	3.83208	-0.394094
413.156m/z	16.70min	-0.222886	-0.00250916	-0.241117	-0.238042	-0.380208	-0.388378	-0.539235	-0.209212	-0.50867	7.07883	-0.372898	-0.365025	-0.376982	-0.344892	-0.321964	-0.0903633	-0.228586	-0.280285	0.157586	0.466305	0.247448	-0.367015	-0.394521	-0.356331	-0.114141	2.33787	-0.157447	-0.387273	-0.392131	-0.385464	-0.216338	-0.377024	-0.245376	0.0647836	-0.321891	3.49834	-0.433228	-0.238669	-0.289227	-0.100351	-0.365139	-0.274146	-0.280541	-0.415016	-0.373167	-0.390794	-0.284619	-0.325144
413.157m/z	15.91min	-1.45848	-1.30635	-1.47107	-1.46894	-1.56708	-1.57272	-1.67687	-1.44904	-1.65577	2.36928	2.36945	2.30107	2.17047	2.28842	2.36275	1.85723	-1.46242	-1.49811	1.77684	1.70042	1.7874	-1.55798	-1.57696	-1.5506	-1.38341	3.73238	-1.41331	-1.57196	-1.57532	-1.57071	-1.45396	-1.56489	-1.47401	-1.25989	-1.52683	-1.56173	-1.60369	-1.46938	-1.50428	2.13534	-1.55668	-1.49387	2.21463	-1.59111	-1.56222	-1.57439	2.55098	2.40034
413.157m/z	17.53min	0.628401	0.96247	0.690936	-2.8952	-2.98781	-2.99313	0.342511	1.25994	0.300906	-2.99509	1.8584	1.89751	1.81317	1.83242	1.82564	1.67509	0.101702	0.929918	1.45912	1.63235	1.67514	-0.507019	-0.518658	-0.0534999	-0.124156	3.3476	-0.326494	-2.99241	-0.232544	-0.188148	-0.302724	0.0284485	0.167326	1.51956	-0.114153	0.873466	-0.0342893	-2.89561	-2.92855	1.90926	-0.110188	-0.0483989	1.83097	-3.01049	-2.98322	0.354045	1.96422	1.90296
413.157m/z	19.24min	-0.254509	-0.0345506	-0.272705	-0.269636	-0.411531	-0.419685	-0.570255	-0.24086	-0.539749	-0.42269	-0.404234	-0.396377	-0.408311	-0.376282	-0.353397	-0.122238	-0.260198	-0.311798	0.12524	0.433372	0.214931	-0.398363	-0.425816	-0.387699	-0.14597	2.30138	-0.189194	-0.418582	-0.423431	-0.416777	-0.247972	-0.408353	-0.276955	0.0326142	-0.353325	-0.403786	-0.46445	-0.270262	-0.320723	-0.132206	-0.396491	-0.305671	-0.312053	-0.446273	-0.404503	-0.422097	-0.316124	-0.356572
414.247m/z	9.51min	-0.127928	0.194685	-0.154616	-0.150115	-0.358233	-0.370193	-0.591034	-0.10791	-0.546291	-0.3746	-0.347531	-0.336006	-0.35351	-0.306534	-0.272968	0.0660739	-0.136272	-0.211955	0.42905	0.880988	0.5606	-0.33892	-0.379186	-0.323279	0.0312651	3.62079	-0.0321305	-0.368575	-0.375687	-0.365928	-0.118341	-0.353571	-0.16085	0.293195	-0.272863	-0.346873	-0.435849	-0.151033	-0.225045	0.0514527	-0.336174	-0.202968	-0.212329	-0.409189	-0.347925	-0.37373	-0.218299	-0.277624
415.027m/z	5.36min	-0.112332	0.179731	-0.136493	-0.132418	-0.320828	-0.331655	-0.531584	-0.0942093	-0.491077	-0.335645	-0.311139	-0.300706	-0.316552	-0.274024	-0.243637	0.0632991	-0.119886	-0.188402	0.391903	0.801045	0.510996	-0.303344	-0.339796	-0.289184	0.0317866	3.2814	-0.0256058	-0.330191	-0.336629	-0.327794	-0.103653	-0.316608	-0.142136	0.268913	-0.243542	-0.310544	-0.391094	-0.133249	-0.200252	0.0500626	-0.300858	-0.180266	-0.18874	4.56661	-0.311496	-0.334858	-0.194145	-0.247852
415.075m/z	2.66min	-0.30507	-0.0499445	-0.326175	-0.322615	-0.487197	-0.496655	-0.671298	-0.289239	-0.635915	-0.50014	-0.478734	-0.46962	-0.483462	-0.446312	-0.419769	-0.151651	-0.311668	-0.371519	0.135394	0.49279	0.239425	-0.471924	-0.503766	-0.459555	-0.179178	2.65945	-0.229312	-0.495376	-0.500999	-0.493282	-0.297488	-0.48351	-0.331105	0.0279586	-0.419685	-0.478213	-0.548576	-0.323341	-0.381871	-0.163214	-0.469752	-0.364412	-0.371815	-0.527493	-0.479045	-0.499452	-0.376536	-0.423451
417.110m/z	2.60min	-0.209152	0.0854925	-0.233526	-0.229415	-0.419491	-0.430414	1.50936	-0.190869	-0.591245	-0.434439	-0.409717	-0.399191	-0.415177	-0.372273	-0.341618	-0.0319685	-0.216773	-0.285894	0.29954	0.712298	0.419686	-0.401852	-0.438627	-0.387567	-0.0637597	3.21458	-0.121659	-0.428936	-0.435432	-0.426519	-0.200396	-0.415233	-0.23922	0.175463	-0.341522	-0.409116	3.02912	-0.230254	-0.297849	-0.0453221	-0.399344	-0.277686	-0.286236	-0.466029	-0.410077	-0.433645	-0.291688	-0.34587
419.065m/z	2.62min	-0.102613	0.197733	-0.127459	-0.123268	-0.317021	-0.328156	-0.533755	-0.083976	-0.492099	-0.332259	-0.307058	-0.296329	-0.312624	-0.26889	-0.237642	0.0779994	-0.110381	-0.18084	0.415923	0.836667	0.538393	-0.299041	-0.336528	-0.28448	0.0455931	3.38737	-0.0134268	-0.32665	-0.333271	-0.324185	-0.0936872	-0.312682	-0.133262	0.289445	-0.237544	-0.306446	-0.38928	-0.124123	-0.193026	0.0643874	-0.296485	-0.172473	-0.181188	-0.36446	-0.307425	-0.331449	-0.186746	-0.241976
421.025m/z	3.01min	-0.199974	0.0752237	-0.222739	-0.2189	-0.396429	-0.406632	-0.595015	-0.182897	-0.556848	-0.410391	-0.387301	-0.377469	-0.392401	3.8577	-0.323697	-0.0344846	-0.207091	-0.271651	0.275144	0.660658	0.387359	-0.379955	-0.414303	-0.366613	-0.0641775	2.99778	-0.118256	-0.405252	-0.411318	-0.402994	-0.191796	-0.392453	-0.228057	0.159256	1.61064	-0.386739	-0.462638	-0.219683	-0.282817	-0.0469568	-0.377613	-0.263984	-0.27197	-0.439896	-0.387637	-0.409649	-0.277062	-0.327668
421.061m/z	6.71min	-0.456098	-0.238483	-0.4741	-0.471063	-0.611447	-0.619514	-0.768481	-0.442594	-0.738299	3.38585	3.26134	-0.596454	-0.608261	-0.576574	-0.553933	-0.325236	-0.461726	-0.512777	-0.0803939	0.224455	0.00834151	-0.59842	-0.62558	-0.587869	-0.348715	2.07256	-0.391478	-0.618423	-0.62322	-0.616638	-0.449631	-0.608303	-0.478305	-0.172033	-0.553861	-0.603784	-0.663802	-0.471683	-0.521607	-0.335098	-0.596567	-0.506715	-0.513029	-0.645819	-0.604494	-0.621901	3.3109	3.39767
421.063m/z	8.22min	-0.289207	-0.0530391	-0.308744	-0.305449	-0.457801	-0.466557	-0.628223	-0.274553	-0.595469	-0.469783	-0.449967	-0.44153	-0.454344	-0.419955	-0.395383	-0.147188	-0.295315	-0.350719	0.118528	0.449368	0.214829	-0.443663	-0.47314	-0.432213	-0.17267	2.45504	-0.219079	-0.465372	-0.470578	-0.463434	-0.282189	-0.454389	-0.313308	0.0190754	-0.395306	-0.449485	-0.51462	-0.306121	-0.360301	4.43236	-0.441653	-0.34414	-0.350993	-0.495103	-0.450256	-0.469146	-0.355363	-0.398792
421.075m/z	5.50min	-0.409174	3.17266	-0.428073	-0.424885	-0.572261	-0.58073	3.0658	-0.394999	3.19068	-0.583851	-0.564682	-0.556521	-0.568916	-0.535651	-0.511882	-0.271795	-0.415083	-0.468676	-0.0147588	0.305273	0.078396	3.28518	3.20709	-0.547509	3.62034	2.24542	3.14445	-0.579584	-0.58462	-0.57771	3.16877	-0.56896	-0.432487	-0.110962	-0.511807	-0.564216	-0.627223	-0.425535	-0.477946	-0.282148	-0.55664	-0.462312	-0.468941	-0.608344	-0.564961	-0.583235	-0.473169	-0.515179
423.089m/z	1.79min	-1.50271	-1.33971	-1.51619	-1.51392	-1.61907	-1.62511	-1.73669	-1.49259	-1.71408	1.77655	1.77398	1.78393	2.02514	2.04735	2.14068	1.84859	-1.50692	-1.54516	1.74637	2.10858	1.86506	-1.60931	-1.62965	-1.60141	-1.42227	3.67049	-1.4543	-1.62429	-1.62789	-1.62296	-1.49786	-1.61671	-1.51934	1.2658	-1.57593	1.11543	-1.65828	-1.51438	-1.55177	2.12861	-1.60792	-1.54062	-1.54535	-1.64481	-1.61386	-1.6269	1.96036	1.96518
423.102m/z	2.25min	-0.0661044	0.250083	-0.0922609	-0.0878493	-0.291822	-0.303544	-0.519986	-0.0464848	-0.476134	-0.307863	-0.281333	-0.270038	-0.287193	-0.241152	-0.208256	0.124034	1.75573	-0.148458	0.47978	0.922716	0.60871	-0.272894	-0.312357	-0.257564	0.0899182	3.60795	0.0277853	-0.301958	-0.308928	-0.299364	-0.0567082	-0.287253	-0.0983706	0.346631	-0.208152	-0.280688	-0.367892	-0.0887489	-0.161287	0.109704	-0.270202	-0.139649	-0.148824	-0.341763	3.78851	-0.307011	-0.154675	-0.212819
423.143m/z	12.52min	-0.403876	-0.171342	-0.423113	-0.419868	-0.569876	-0.578497	-0.737675	-0.389447	-0.705425	-0.581673	-0.562162	-0.553855	-0.566472	-0.532612	-0.508419	-0.264043	3.16945	-0.464441	-0.00241516	0.323334	0.0924038	3.28796	3.02788	3.06162	-0.289132	2.29814	-0.334827	-0.577331	-0.582457	-0.575423	-0.396966	-0.566516	2.25152	-0.100337	-0.508343	-0.561688	3.42643	-0.42053	-0.473876	-0.274581	-0.553976	3.17034	-0.464711	-0.606604	-0.562446	-0.581046	-0.469014	-0.511775
423.176m/z	19.24min	-0.00643431	0.334675	-0.0346525	-0.0298932	-0.249943	-0.262589	-0.496091	0.0147316	-0.448783	-0.267249	-0.238628	-0.226442	-0.244949	-0.19528	-0.15979	0.198691	-0.0152566	-0.0952787	0.582477	1.06033	0.721569	-0.229523	-0.272097	-0.212985	0.161886	3.95721	0.0948558	-0.260878	-0.268398	-0.258079	0.00370244	-0.245014	-0.0412438	0.438833	-0.159678	6.17629	-0.332009	-0.0308638	-0.109119	0.183231	-0.226619	-0.0857762	-0.095674	-0.30382	-0.239044	-0.266329	-0.101986	-0.164713
423.178m/z	14.92min	1.76629	1.85984	1.63453	-1.57204	-1.68208	-1.6884	1.37124	1.51155	1.48738	-1.69074	-1.67642	-1.67033	1.4091	1.47237	1.36383	1.60902	1.81877	1.64523	1.59818	1.5182	1.54594	1.30566	1.43675	-1.6636	1.74179	3.05599	-1.50966	-1.68755	-1.69131	-1.68615	-1.55524	1.50554	1.64999	-1.33765	-1.63694	-1.67607	1.46745	-1.57253	-1.61166	2.24322	1.59821	1.61069	1.63453	-1.70902	-1.67663	1.8085	1.87618	1.78831
423.178m/z	0.10min	-0.00641128	0.333746	-0.0345507	-0.0298047	-0.24924	-0.261851	-0.494701	0.0146956	-0.447525	-0.266498	-0.237956	-0.225805	-0.24426	-0.194729	-0.159339	0.198141	-0.0152089	-0.0950076	0.580856	1.05737	0.71956	-0.228877	-0.271332	-0.212385	0.161439	3.94617	0.0945961	-0.260145	-0.267643	-0.257354	0.00369716	-0.244325	-0.0411236	0.437613	-0.159227	-0.237263	-0.331077	-0.0307725	-0.108809	0.182725	-0.225982	-0.0855317	-0.0954018	-0.302967	-0.238372	-0.26558	-0.101697	-0.164248
423.178m/z	16.26min	-2.21461	-2.06722	-2.22681	-2.22475	-2.31983	-2.3253	1.27047	-2.20547	1.38614	2.33923	2.37802	2.38626	2.22412	2.28835	2.30228	1.94471	1.21345	1.64583	-1.96015	2.10871	2.21165	1.09064	0.97624	0.413577	-2.14188	3.381	0.559195	0.266417	0.290314	0.355483	0.48396	-2.3177	-2.22965	1.4108	0.382682	0.339035	-2.35529	-2.22517	-2.25898	-2.13266	0.953472	1.06995	2.23855	-0.0598655	-0.0513257	1.48039	2.4638	2.43237
423.179m/z	6.11min	-0.0158338	0.312264	-0.0429756	-0.0383979	-0.250054	-0.262217	-0.486813	0.00452478	-0.441309	-0.2667	-0.23917	-0.227449	-0.245251	-0.197476	-0.16334	0.181467	-0.0243196	-0.101289	0.550614	1.01023	0.6844	-0.230413	-0.271363	-0.214506	0.146066	3.79662	0.0815927	-0.260572	-0.267805	-0.25788	-0.00608371	-0.245313	-0.0493155	0.412449	-0.163232	-0.238501	-0.32899	-0.0393314	-0.114602	0.166597	-0.22762	-0.0921492	-0.101669	-0.301876	-0.239571	-0.265815	-0.107741	-0.168075
423.179m/z	17.38min	-1.01415	3.17315	2.94395	-1.02506	-1.12745	-1.13334	-1.24198	2.76805	-1.21997	-1.1355	-1.12219	-1.11652	-1.12513	-1.10202	-1.0855	-0.918705	-1.01825	-1.05549	3.20304	-0.517792	-0.675413	-1.11795	-1.13776	-1.11026	2.57791	0.830112	-0.967019	-1.13254	-1.13604	-1.13124	2.22491	2.19202	2.54645	-0.806968	-1.08545	2.36872	2.32144	-1.02552	-1.06193	3.99073	-1.1166	-1.05107	-1.05567	-1.15252	-1.12238	-1.13508	-1.05861	-1.08779
423.180m/z	23.66min	-0.0194664	0.300196	-0.0459105	-0.0414504	-0.247665	-0.259516	-0.478337	0.000368749	-0.434003	-0.263883	-0.237061	-0.225641	-0.242985	-0.196438	-0.16318	0.172762	-0.027734	-0.102725	0.532419	0.980223	0.662765	-0.228529	-0.268426	-0.213031	0.138271	3.69497	0.0754553	-0.257913	-0.264959	-0.25529	-0.00996701	-0.243046	-0.0520873	0.397806	-0.163076	-0.236409	-0.324571	-0.0423599	-0.115695	0.158274	-0.225808	-0.0938199	-0.103095	-0.298155	-0.237452	-0.263021	-0.109011	-0.167793
425.106m/z	2.18min	-0.861537	-0.681513	1.42899	3.19037	3.15744	3.18381	-1.11996	-0.850366	-1.09499	-0.999185	-0.984079	-0.977648	-0.987416	-0.961202	-0.942472	-0.75328	2.72708	1.63265	-0.550732	-0.298543	-0.477325	-0.979274	-1.00174	-0.970546	-0.772704	1.23032	-0.80808	3.16095	-0.999791	3.2079	-0.856187	2.10613	-0.879908	1.81311	3.20598	-0.983712	-1.03336	3.13947	3.22654	-0.761439	2.63086	-0.903411	-0.908634	3.1308	3.1052	-0.998699	-0.911965	-0.94507
425.151m/z	1.82min	-0.565074	-0.337467	-0.583903	-0.580727	-0.727557	-0.735995	-0.891801	-0.550951	-0.860234	-0.739105	-0.720007	1.52635	-0.724225	1.78201	-0.667402	-0.428203	-0.570961	-0.624356	-0.172119	0.146729	-0.0793089	-0.713932	-0.742339	-0.702897	-0.452761	2.0797	-0.497488	-0.734854	-0.739871	-0.732986	-0.55831	-0.724268	-0.588301	-0.267966	-0.667327	-0.719543	-0.782316	-0.581375	-0.633591	2.44106	-0.711994	-0.618016	-0.62462	-0.763507	-0.720285	-0.738491	2.41571	-0.670687
425.156m/z	5.17min	-0.244172	0.017191	-0.265794	-0.262147	-0.430753	-0.440442	-0.619356	-0.227955	-0.583107	3.34503	3.51077	3.60058	-0.426926	-0.388869	-0.361676	3.57335	-0.250932	-0.312246	0.207061	0.573197	0.313636	-0.415106	-0.447728	-0.402435	-0.115203	2.79284	-0.166562	-0.439132	-0.444893	-0.436987	-0.236405	-0.426976	-0.270844	0.0969991	-0.361591	-0.42155	-0.493633	-0.262891	-0.322851	-0.0988476	-0.412882	-0.304966	-0.312549	-0.472035	-0.422402	-0.443308	-0.317386	-0.365448
425.156m/z	11.81min	-0.257241	0.0010714	-0.27861	-0.275006	-0.441643	-0.451219	-0.628044	-0.241212	-0.592219	-0.454748	-0.433074	-0.423846	-0.437861	-0.400248	-0.373373	-0.101906	-0.263922	-0.32452	0.188725	0.550586	0.294055	-0.426179	3.50099	3.6952	-0.129777	2.74431	-0.180537	-0.449924	-0.455618	-0.447804	-0.249565	-0.437911	-0.283601	0.0799477	-0.373288	-0.432547	-0.503789	-0.275741	-0.335001	-0.113613	-0.423981	-0.317324	-0.324819	-0.482443	-0.43339	-0.454052	-0.3296	-0.3771
425.157m/z	15.32min	-1.19029	-1.02515	-1.20395	-1.20165	-1.30818	-1.3143	-1.42734	-1.18004	-1.40444	2.4733	2.55914	2.48617	2.2622	2.31569	2.28985	2.29838	-1.19456	-1.2333	-0.905187	-0.67385	-0.837849	-1.29829	-1.3189	-1.29029	-1.1088	3.55774	-1.14125	-1.31347	-1.31711	-1.31212	-1.18538	-1.30579	-1.20714	-0.974728	-1.26448	-1.30236	-1.34791	-1.20212	-1.24	2.43988	-1.29689	-1.2287	2.09002	-1.33426	-1.3029	-1.31611	2.47078	2.41521
425.157m/z	6.90min	0.181214	-0.00602463	-0.00194343	-2.50848	-2.62039	-2.62682	-2.74557	0.283884	-2.72151	1.53126	1.60302	1.63437	1.31521	1.37599	1.32205	1.42875	0.625692	0.134907	0.434745	-1.95406	0.731065	0.948547	0.919924	0.908445	0.21182	3.06806	-0.161317	-2.62595	-2.62977	-2.62453	-0.0230743	0.683368	1.12739	0.646985	-2.57448	0.0132837	0.79569	-2.50898	-2.54877	1.60783	0.603247	0.603681	1.18191	-0.441569	-0.497022	0.0846191	1.54681	1.39021
425.158m/z	14.34min	-0.15529	0.121691	-0.178203	-0.174338	-0.353019	-0.363287	-0.552892	-0.138103	-0.514477	-0.367071	-0.343831	-0.333936	-0.348964	-0.308632	-0.279815	0.0112715	-0.162454	-0.227431	0.322906	0.710919	0.435849	-0.336438	-0.371008	-0.323009	-0.0186137	3.06319	-0.0730423	-0.361898	-0.368004	-0.359626	-0.147059	-0.349017	-0.183555	0.206268	-0.279724	-0.343266	-0.419657	-0.175127	-0.23867	-0.00128149	-0.33408	-0.219715	-0.227752	-0.396767	-0.344169	-0.366324	-0.232878	-0.283812
425.179m/z	10.53min	-0.343664	-0.0980661	-0.363981	-0.360554	-0.518989	-0.528094	-0.696216	-0.328424	-0.662153	-0.53145	-0.510842	-0.502069	-0.515394	-0.479632	-0.454079	-0.195974	-0.350016	-0.407631	0.0803511	0.424401	0.180497	-0.504287	-0.53494	3.68337	-0.222474	2.51015	-0.270735	-0.526863	-0.532277	-0.524847	-0.336365	3.50125	2.30201	-0.0230722	-0.453999	-0.510341	-0.578077	-0.361253	-0.417596	-0.207105	-0.502196	-0.40079	-0.407916	-0.557781	2.54142	-0.530787	-0.412461	-0.457624
425.194m/z	16.91min	-0.481086	-0.270872	-0.498476	-0.495543	-0.631152	-0.638945	-0.782844	-0.468042	-0.75369	3.33909	3.38204	3.26548	-0.628074	3.17438	3.01224	-0.354675	3.85952	-0.535838	-0.11816	0.176321	-0.0324431	-0.618567	-0.644804	-0.608376	-0.377356	1.96157	-0.418664	-0.637891	-0.642525	-0.636166	-0.474839	-0.628114	3.00283	-0.206683	-0.575525	-0.62375	-0.681726	-0.496141	-0.544367	-0.364202	3.38451	3.78996	-0.536081	-0.664354	-0.624435	-0.64125	3.15771	3.11721
426.121m/z	10.94min	0.00948589	0.37581	-0.0208182	-0.0157071	-0.252023	-0.265603	-0.516367	0.0322164	-0.465561	-0.270608	-0.239871	-0.226785	-0.24666	-0.193319	-0.155206	0.229774	1.14488e-05	-0.0859259	0.64193	1.1551	0.791304	-0.230093	-0.275815	-0.212333	0.190248	4.26612	0.118263	-0.263767	-0.271842	-0.260761	0.0203719	-0.24673	-0.0278967	0.487668	-0.155086	-0.239124	-0.340155	-0.0167494	-0.100789	0.213171	-0.226975	-0.075721	-0.0863504	-0.309883	-0.240319	-0.26962	-0.0931293	-0.160492
426.834m/z	1.38min	-0.167014	1.98025	-0.192372	-0.188095	-0.385838	-0.397202	-0.607035	-0.147994	-0.564521	-0.40139	-0.37567	-0.364719	-0.38135	2.57822	2.52045	0.0173173	-0.174942	-0.246852	0.362199	0.791608	3.33685	-0.367488	-0.405746	-0.352627	-0.0157564	3.39484	-0.0759917	-0.395665	-0.402422	-0.39315	-0.157905	-0.381409	-0.198295	0.233117	-0.304724	-0.375045	-0.459585	-0.188967	-0.25929	0.003425	-0.364879	-0.238313	2.8441	-0.434254	-0.376044	-0.400563	-0.25288	-0.309248
427.145m/z	6.77min	-0.983825	-0.788768	-0.999961	-0.99724	-1.12307	-1.1303	-1.26383	-0.971722	-1.23677	1.98551	1.99067	2.15578	1.74349	1.96218	1.8835	-0.866528	-0.98887	-1.03463	-0.647066	-0.373817	-0.567529	-1.11139	1.80554	-1.10194	-0.887574	1.28272	-0.925904	-1.12932	-1.13362	-1.12772	-0.978029	-1.12025	-1.00373	-0.729206	-1.07146	-1.1162	-1.17	-0.997795	-1.04254	2.36279	-1.10973	-1.0292	-1.03486	-1.15388	-1.11684	-1.13244	-1.03846	1.61107
427.173m/z	18.19min	-0.269465	-0.0544205	-0.287254	-0.284254	-0.422979	-0.430952	-0.578158	-0.256121	-0.548333	-0.433889	-0.415846	-0.408164	-0.419831	-0.388518	-0.366144	-0.140149	-0.275027	-0.325475	0.101801	0.403049	0.189488	-0.410106	-0.436946	-0.39968	-0.163351	2.22932	-0.205609	-0.429873	-0.434614	-0.428109	-0.263074	-0.419872	-0.29141	0.0112438	-0.366074	-0.415407	-0.474716	-0.284866	-0.3342	-0.149895	-0.408275	-0.319484	-0.325724	-0.456945	-0.416109	-0.433309	-0.329703	-0.369248
427.175m/z	16.27min	0.463457	0.766024	0.532325	-3.83873	-3.94258	-3.94855	0.0118665	0.86248	0.0678984	1.48905	1.49321	1.49012	1.27974	1.3451	1.38173	1.23406	0.237291	0.697265	1.10219	1.20085	1.34085	-0.461914	-0.438342	0.000241313	0.0311583	3.06885	-0.0846689	-1.01056	-0.536213	-0.594007	-0.133443	0.217747	0.483632	1.11301	-0.444555	0.576288	0.212675	-1.22089	-1.24434	1.57907	0.0594562	0.190318	1.36762	-1.08815	-1.097	0.138038	1.54108	1.50301
427.188m/z	1.80min	-0.178024	0.116742	-0.202408	-0.198295	-0.388449	-0.399376	-0.601155	-0.159733	-0.560274	-0.403403	-0.378671	-0.368141	-0.384133	-0.341212	-0.310544	-0.000767575	-0.185647	-0.254797	0.330877	0.743804	0.451072	-0.370803	-0.407593	-0.356512	-0.0325717	3.24711	-0.0904951	-0.397898	-0.404396	-0.39548	-0.169264	-0.38419	3.05109	0.206749	-0.310448	-0.378069	3.06159	-0.199134	-0.266757	-0.0141266	-0.368294	-0.246586	-0.255139	-0.435006	-0.379031	-0.402608	-0.260594	-0.314798
427.284m/z	11.12min	3.44518	4.11536	2.50373	-0.450243	-0.589728	-0.597744	-0.745757	-0.421956	-0.715769	-0.600698	-0.582556	-0.574831	-0.586563	-0.555078	-0.532582	-0.305348	-0.440965	-0.491689	-0.062072	0.240827	0.0260958	-0.576784	-0.603771	-0.566301	-0.328677	2.07711	3.34746	-0.59666	-0.601426	-0.594886	-0.428947	3.59456	3.92799	-0.153125	-0.532511	-0.582115	2.70886	-0.450858	-0.500462	-0.315147	-0.574944	-0.485666	-0.49194	-0.62388	-0.58282	-0.600115	-0.495941	-0.535702
428.094m/z	8.73min	-0.174231	0.0979974	-0.196751	-0.192953	-0.368568	-0.37866	-0.565011	-0.157339	-0.527256	-0.382379	-0.359538	-0.349812	-0.364582	-0.324943	-0.29662	-0.0105275	-0.181272	-0.245135	0.295761	0.677117	0.406766	-0.352271	-0.386248	-0.339073	-0.0399	5.94476	-0.0933948	-0.377295	-0.383296	-0.375061	-0.166141	-0.364634	-0.202012	0.181123	-0.296531	-0.358982	-0.434062	-0.193728	-0.256181	-0.0228651	-0.349954	-0.237552	-0.245451	-0.411566	-0.35987	-0.381645	3.10396	3.05851
429.088m/z	2.77min	-1.271	-1.08082	-1.28673	-1.28408	-1.40677	-1.41382	1.07532	1.09652	-1.51763	1.72783	1.81905	1.65538	1.59125	1.71655	1.69212	1.81538	-1.27592	1.85627	-0.942655	-0.676234	-0.865105	1.13657	-1.41912	-1.38616	-1.17715	0.938909	-1.21453	-1.41286	-1.41706	-1.4113	-1.26535	-1.40402	-1.29041	-1.02274	-1.35644	-1.40007	1.29682	-1.28462	-1.32825	1.88704	-1.39376	-1.31524	1.71021	-1.43681	-1.40069	1.15956	1.94455	1.78757
429.092m/z	2.22min	-0.762427	-0.558655	-0.779284	-0.77644	-0.907894	-0.915448	2.54945	-0.749782	2.53842	-0.918232	-0.901134	-0.893855	-0.904911	-0.875239	-0.854038	-0.639889	2.85438	2.77398	-0.410622	-0.125165	-0.327531	2.16808	2.13491	-0.885816	2.11872	1.60538	-0.701918	-0.914426	-0.918918	-0.912754	1.81695	2.65332	2.73862	-0.496432	-0.853972	-0.900719	2.38342	-0.77702	-0.823768	-0.649124	2.54008	2.56867	-0.815737	-0.940079	-0.901383	2.64178	-0.819508	-0.856979
430.155m/z	1.60min	1.84523	1.89611	-0.986329	-0.983617	-1.10903	-1.11623	2.24392	-0.958184	2.5339	-1.11889	-1.10258	-1.09563	-1.10618	-1.07787	-1.05765	-0.853344	2.94118	1.73499	-0.634618	-0.362285	-0.555347	2.57945	2.50062	1.8676	-0.874319	1.28869	2.06445	1.78481	1.69921	2.0508	1.50642	-1.10622	-0.990086	-0.716482	2.00206	0.977746	2.32923	-0.98417	-1.02877	-0.862154	-1.09573	2.7788	-1.02111	1.98765	-1.10282	2.35322	-1.0247	-1.06045
431.034m/z	5.66min	-0.695775	-0.497356	-0.71219	-0.709421	-0.837421	-0.844777	3.15425	2.09277	2.99364	1.96565	-0.830839	-0.823751	-0.834516	2.04433	2.20184	-0.576457	-0.700907	2.70032	-0.353213	-0.075254	-0.272304	3.00002	2.98276	-0.815923	-0.597865	4.20434	-0.636856	-0.843782	-0.848156	-0.842154	-0.689879	-0.834554	-0.716024	-0.436768	-0.784916	-0.830435	-0.885158	-0.709986	-0.755506	-0.585449	2.33731	2.41986	1.90497	-0.868761	-0.831082	3.17789	2.14676	-0.787844
431.102m/z	2.07min	-0.557001	-0.345584	-0.57449	-0.57154	3.13662	3.16829	-0.860485	-0.543882	-0.831164	-0.718651	-0.700912	-0.693359	-0.704829	-0.674045	-0.652049	-0.429866	-0.562468	2.37556	-0.191999	0.104166	-0.105791	-0.695268	-0.721656	2.39009	-0.452677	1.89963	1.83732	2.89251	-0.719363	-0.712967	-0.550718	-0.70487	-0.578575	-0.281028	3.23897	-0.70048	-0.758788	-0.572142	3.11458	-0.439448	-0.693469	-0.606176	-0.61231	-0.741317	-0.70117	2.40127	-0.616223	-0.6551
431.167m/z	7.86min	-0.269422	-0.00935622	-0.290936	-0.287307	-0.455075	-0.464717	-0.642742	-0.253285	-0.606673	3.17312	-0.446448	3.30788	-0.451268	-0.413399	3.39944	-0.113032	-0.276148	-0.337158	0.179571	0.543888	0.285616	-0.439507	-0.471966	-0.426898	-0.141092	2.75251	-0.192197	-0.463413	-0.469145	-0.461279	-0.261693	-0.451318	-0.295961	0.0700554	-0.386257	-0.445918	-0.517644	-0.288047	-0.34771	-0.124819	-0.437293	-0.329913	3.04288	-0.496152	-0.446766	-0.467568	3.40305	-0.390095
431.167m/z	4.25min	1.78223	1.86243	-0.833346	1.72256	2.0288	-0.975241	-1.1206	2.16941	-1.09115	-0.978142	-0.960325	-0.952739	-0.96426	-0.93334	-0.911247	2.1528	-0.821272	-0.871087	2.10579	-0.151698	-0.362581	-0.954657	-0.98116	-0.944362	-0.710996	1.65168	-0.752724	-0.974176	-0.978857	-0.972434	2.08028	1.86598	2.18742	-0.538591	-0.911177	-0.959892	-1.01846	1.93356	-0.879703	-0.697709	-0.95285	-0.865172	-0.871333	-1.00091	-0.960584	-0.97757	-0.875263	-0.914311
433.002m/z	14.25min	-0.498279	-0.275785	-0.516685	-0.51358	-0.657111	-0.66536	-0.817666	-0.484473	-0.786808	2.89917	2.97849	2.90053	2.58837	2.85653	2.94374	-0.364483	-0.504033	-0.556229	-0.114151	0.197533	-0.0234263	-0.643792	-0.671562	-0.633005	-0.388489	2.08708	-0.432211	-0.664244	-0.669149	-0.662418	-0.491667	-0.653896	-0.520984	-0.207845	-0.598235	-0.649277	-0.71064	-0.514213	-0.565257	-0.374566	-0.641898	-0.550031	-0.556487	-0.692254	-0.650002	-0.667799	2.9104	2.65396
433.098m/z	2.50min	-0.684207	-0.479861	-0.701111	-0.69826	-0.830084	-0.837659	-0.977542	-0.671527	-0.949201	2.38512	-0.823305	-0.816005	2.6762	2.91689	2.85597	-0.561324	-0.689492	2.14192	-0.331411	-0.04515	3.20936	-0.817851	-0.843355	-0.807944	-0.583372	1.69027	-0.623528	-0.836635	-0.841139	-0.834958	-0.678134	-0.827131	-0.70506	-0.417463	-0.77601	-0.822888	-0.879247	-0.698841	-0.745721	-0.570585	-0.816111	-0.731738	2.21152	-0.86236	-0.823555	-0.8399	2.356	2.48452
433.234m/z	10.84min	-0.0834022	0.227975	-0.109161	-0.104816	-0.305686	-0.31723	-0.53038	-0.0640812	-0.487194	-0.321484	-0.295357	-0.284233	-0.301127	-0.255787	-0.223391	0.103843	-0.0914556	-0.164503	0.454178	0.890376	0.581147	-0.287046	-0.325909	-0.27195	0.0702469	3.53476	0.00905917	-0.315668	-0.322532	-0.313113	-0.074149	-0.301187	-0.115178	0.323055	-0.223289	-0.294722	-0.380599	-0.105702	-0.177137	0.0897315	-0.284395	-0.155828	-0.164864	-0.354867	-0.295737	-0.320644	3.48151	2.91444
435.056m/z	11.72min	-0.559113	-0.343083	-0.576984	-0.57397	-0.71333	-0.721339	-0.86922	-0.545708	-0.839259	2.6117	2.67233	-0.698447	2.45184	2.3623	2.33608	-0.429204	-0.5647	-0.615379	-0.186146	0.116482	-0.0980571	-0.700398	-0.727361	-0.689924	-0.452513	1.95112	-0.494964	-0.720256	-0.725018	-0.718483	-0.552693	-0.710209	-0.581158	-0.277118	-0.656164	-0.705724	-0.765304	-0.574584	-0.624144	2.92968	-0.698559	-0.609361	2.77743	-0.747452	-0.706428	-0.723708	2.91848	2.90185
435.083m/z	4.17min	-0.536563	-0.327103	-0.553891	-0.550969	-0.686092	-0.693857	-0.837241	-0.523566	-0.80819	-0.696718	-0.679143	-0.671661	-0.683025	-0.652525	-0.630732	-0.410605	-0.541981	-0.591119	-0.174939	0.118487	-0.0895282	-0.673552	-0.699695	-0.663397	-0.433205	1.89734	-0.474366	-0.692806	2.35208	2.59219	-0.530339	-0.683065	-0.557938	-0.263144	2.79296	-0.678716	-0.736485	-0.551565	-0.599618	3.88259	-0.67177	-0.585284	-0.591362	-0.719175	-0.679399	-0.696153	-0.595238	-0.633755
435.956m/z	3.24min	0.758557	0.919706	0.591471	0.590986	0.619304	0.497663	0.44455	0.548223	0.487151	-3.16401	0.175632	0.00152192	-3.15069	0.375202	0.297844	0.526386	0.986057	0.961759	-2.65654	-2.37117	-2.57348	0.770719	0.780173	0.660752	0.980728	2.51703	0.797881	1.1949	1.07778	0.924591	0.758614	0.488692	0.446324	0.371767	0.917141	0.662851	0.338288	0.570613	0.54186	1.11265	0.972219	1.10454	-0.250581	0.463781	1.37519	0.542617	-3.06531	-0.534952
437.105m/z	2.91min	-0.533793	-0.293933	-0.553636	-0.550289	-0.705023	-0.713915	-0.878109	-0.51891	-0.844842	1.99916	2.00401	1.7795	2.05517	-0.666585	2.65851	-0.389554	-0.539997	-0.596267	-0.119684	0.216327	-0.0218782	-0.690664	-0.720601	-0.679035	-0.415434	2.25335	-0.462568	-0.712712	-0.718	-0.710744	-0.526665	-0.701557	-0.55827	-0.220691	-0.641551	-0.696577	-0.76273	-0.550971	-0.605999	2.34877	-0.688622	-0.589585	-0.596544	-0.742908	-0.697359	-0.716545	2.6073	-0.645091
439.078m/z	2.05min	0.00770169	0.371164	-0.0223657	-0.0172945	-0.251764	-0.265239	-0.514043	0.0302547	-0.463634	-0.270204	-0.239707	-0.226723	-0.246443	-0.193519	-0.155703	0.226268	-0.00169873	-0.0869647	0.635205	1.14437	0.783412	-0.230006	-0.27537	-0.212385	0.187052	4.23109	0.115629	-0.263416	-0.271428	-0.260434	0.0185027	-0.246513	-0.0293889	0.482148	-0.155584	-0.238966	-0.339208	-0.0183286	-0.101712	0.209796	-0.226912	-0.0768395	-0.0873859	-0.309172	-0.240151	-0.269224	-0.0941119	-0.160949
439.094m/z	10.19min	2.45907	2.5572	-0.703391	-0.700743	-0.823157	-0.830192	-0.960089	-0.675918	-0.933771	-0.832784	-0.816862	-0.810083	-0.820379	-0.792748	-0.773004	-0.573582	-0.692601	-0.737117	3.5463	3.89644	3.39441	-0.811797	-0.835481	-0.802597	-0.594056	3.68124	-0.631345	-0.82924	-0.833423	-0.827683	1.88122	-0.820415	2.66212	3.31169	-0.772942	-0.816475	2.42599	-0.701283	-0.744816	-0.582182	-0.810182	-0.731831	-0.737337	-0.853129	-0.817094	-0.832272	-0.740848	-0.775743
439.098m/z	11.65min	-0.364143	3.99222	-0.383558	-0.380284	-0.531681	-0.540382	-0.701035	-0.349581	-0.668486	-0.543588	0.974124	-0.515512	-0.528245	-0.494072	-0.469655	-0.223014	-0.370213	-0.42527	0.0410373	0.369805	0.136735	-0.517632	-0.546924	-0.506254	-0.248336	2.36291	-0.294454	-0.539205	-0.544378	-0.537279	-0.357169	3.62123	3.66133	-0.057792	-0.469578	-0.523417	-0.588144	-0.380951	-0.434792	-0.233651	-0.515634	-0.418732	-0.425542	-0.56875	-0.524183	-0.542955	-0.429885	-0.473041
439.118m/z	2.22min	1.8642	-1.36627	1.84752	-1.54927	0.587114	0.587054	-1.78327	1.63524	-1.75953	1.39414	-1.65404	-1.64792	1.39084	-1.63228	1.34043	-1.43453	-1.54192	1.20385	2.07436	-1.00204	-1.17207	-1.64947	-1.67084	0.483283	-1.453	3.59388	-1.48665	-1.66521	-1.66898	-1.6638	-1.5324	-1.65725	-1.55496	1.69021	-1.61441	-1.65369	1.20252	-1.54975	-1.58903	2.12362	1.38175	1.38032	-1.58228	0.484345	-1.65425	-1.66794	1.81812	1.89381
439.159m/z	8.03min	-0.265434	-0.0207994	-0.285671	-0.282258	-0.440072	-0.449141	-0.616604	-0.250254	-0.582675	-0.452484	-0.431957	1.73784	-0.436491	-0.400869	-0.375417	-0.118324	4.90283	-0.329151	0.156918	0.499618	0.256671	-0.425427	-0.45596	-0.413567	-0.144719	2.57719	-0.192791	-0.447915	-0.453307	-0.445907	-0.258164	-0.436537	4.7288	0.0539004	-0.375337	-0.431458	4.06893	4.54871	-0.339077	-0.129411	-0.423345	-0.322336	-0.329435	-0.478712	-0.432256	-0.451824	-0.333962	-0.378947
440.880m/z	1.36min	-2.08646	-1.90303	1.12069	1.66964	1.57407	1.63097	1.35487	0.874382	1.14758	-2.22672	0.488638	0.612082	0.520317	-2.18802	-2.16893	-1.97615	1.62398	1.1064	-1.76976	-1.51279	-1.69497	-2.20644	0.776113	-2.19754	-1.99595	2.45014	-2.03199	1.55469	1.54226	1.59752	1.02287	1.16466	-2.10518	1.34807	1.61341	1.03168	1.24477	1.49791	1.57938	0.882131	1.42617	1.53172	-0.174563	1.63839	1.53121	1.51235	-0.0809082	-2.17158
441.077m/z	11.47min	-0.0701239	0.229994	-0.0949511	-0.0907637	-0.28437	-0.295496	-0.500938	-0.0515015	-0.459315	-0.299596	-0.274414	-0.263693	-0.279976	-0.236275	-0.20505	0.110351	-0.077886	-0.148292	0.448017	0.868442	0.570394	-0.266403	-0.303861	-0.251853	0.0779691	3.4172	0.018994	-0.293991	-0.300607	-0.291528	-0.0612053	-0.280033	-0.10075	0.321635	-0.204952	-0.273802	-0.356574	-0.0916176	-0.160469	0.0967492	-0.263849	-0.139931	-0.14864	-0.331773	-0.274781	-0.298787	-0.154193	-0.209382
441.129m/z	8.80min	-0.077811	0.246391	-0.104631	-0.100107	-0.30925	-0.321269	-0.543198	-0.0576942	-0.498234	-0.325698	-0.298495	-0.286914	-0.304503	-0.257296	-0.223565	0.117147	-0.086196	-0.162252	0.48191	0.936073	0.614108	3.84504	-0.330306	-0.274124	0.0821663	3.68937	0.0184585	-0.319643	-0.32679	-0.316983	-0.0681767	-0.304565	-0.110895	0.345386	-0.223459	-0.297834	-0.387248	-0.10103	-0.175406	0.102453	-0.287082	-0.15322	-0.162627	-0.360457	-0.298891	-0.324824	3.43294	-0.228244
441.152m/z	5.86min	-1.20071	-1.01536	-1.21604	-1.21346	-1.33303	-1.3399	-1.46678	-1.18921	-1.44107	1.7294	1.78397	-1.32026	1.49898	1.67605	1.61942	1.5017	-1.2055	-1.24899	-0.88071	-0.621058	-0.80513	1.89503	1.68331	1.52491	-1.10925	3.63789	-1.14567	-1.33897	-1.34306	-1.33745	-1.1952	1.52881	1.81754	-0.958763	-1.28398	-1.3265	-1.37762	-1.21399	-1.25651	1.84515	-1.32035	-1.24382	1.33697	-1.3623	-1.32711	-1.34193	1.59725	-1.28672
441.154m/z	7.38min	-3.18795	0.342191	-0.0719818	-3.20047	-3.31793	-3.32468	-0.704223	0.383123	-0.406566	1.27264	1.312	1.30289	1.01915	1.10793	1.01863	0.895188	0.498675	-0.295553	0.608071	0.490566	0.358925	1.58471	1.48948	1.75588	-3.09811	-1.07224	-0.514262	-3.32377	-0.735201	-3.32228	-0.56941	1.47458	1.69333	0.650301	-3.26975	0.0664856	1.39873	0.46961	0.302426	0.962123	0.496263	0.613337	0.750097	-3.34669	0.00856723	-0.222804	1.00157	0.93657
441.184m/z	1.86min	-0.392224	-0.167153	-0.410843	-0.407703	-0.552896	3.57724	-0.71531	-0.378258	-0.684095	-0.564315	-0.54543	-0.53739	-0.549601	-0.516828	-0.493411	-0.256878	-0.398045	-0.450846	-0.00364739	0.311647	0.0881284	-0.539423	-0.567514	3.78608	-0.281163	2.22308	-0.325391	-0.560112	-0.565073	3.41422	-0.385536	3.31754	3.8091	-0.0984268	-0.493338	-0.544971	-0.607045	3.40099	3.4757	-0.267079	-0.537507	-0.444576	2.03807	-0.588446	-0.545705	-0.563708	-0.455271	-0.49666
441.256m/z	13.82min	-0.195338	0.068388	-0.217154	-0.213475	-0.383604	-0.393381	-0.573912	-0.178973	-0.537335	-0.396984	-0.374856	-0.365434	-0.379743	-0.341342	-0.313903	-0.0367471	4.33966	-0.264027	0.259974	0.629418	0.367512	-0.367816	-0.400732	-0.355031	-0.0652022	2.86912	-0.117026	-0.392059	-0.397872	-0.389895	-0.1875	-0.379794	-0.22225	0.148917	-0.313817	-0.374318	-0.447053	-0.214225	-0.274727	-0.0486994	3.97915	4.48028	-0.264332	-0.425259	-0.375178	-0.396273	-0.269213	-0.317709
442.149m/z	11.58min	-0.106914	0.192181	-0.131657	-0.127484	-0.32043	-0.331518	-0.536261	-0.0883554	4.46831	-0.335605	-0.310509	-0.299824	-0.316051	-0.2725	-0.241381	0.0729454	-0.11465	-0.184816	0.409461	0.828453	0.531421	-0.302525	-0.339855	-0.288024	0.0406741	3.36853	-0.0181001	-0.330018	-0.336612	-0.327564	-0.0980261	-0.316109	-0.137436	0.28351	-0.241283	-0.309898	-0.392388	-0.128335	-0.196951	0.0593901	-0.299979	-0.176484	-0.185162	-0.367672	-0.310874	4.7282	-0.190697	-0.245698
442.155m/z	14.22min	-0.193531	0.0711578	-0.215427	-0.211734	-0.382485	-0.392298	-0.573488	-0.177107	-0.536778	-0.395914	-0.373705	-0.364249	-0.37861	-0.340068	-0.312529	-0.0343613	-0.200377	-0.262471	0.263444	0.634237	0.371374	-0.36664	-0.399676	-0.353807	-0.0629203	2.88212	-0.114933	-0.39097	-0.396805	-0.388799	4.53753	-0.378661	-0.220542	0.151981	-0.312443	-0.373165	-0.446166	3.54739	-0.273211	-0.0463572	-0.364387	-0.255097	-0.262778	-0.424292	-0.374028	-0.3952	-0.267676	-0.316349
443.288m/z	10.02min	-0.167761	0.116581	-0.191283	-0.187316	-0.370746	-0.381287	-0.575931	-0.150118	-0.536495	-0.385172	-0.361314	-0.351156	-0.366583	-0.325179	-0.295596	0.00322729	4.22946	-0.24182	0.323145	0.721471	0.43909	-0.353724	-0.389213	-0.339938	-0.0274523	3.13626	-0.0833275	-0.379861	-0.386129	-0.377528	-0.159311	-0.366637	3.79224	0.203406	-0.295503	-0.360734	3.22829	-0.188125	-0.253357	-0.00965938	3.74553	-0.233899	-0.24215	-0.415657	-0.361661	-0.384405	-0.247412	-0.299699
444.162m/z	8.58min	-0.592035	-0.362074	-0.611059	-0.60785	-0.756199	-0.764724	-0.922142	2.28258	-0.890248	-0.767866	-0.748571	-0.740355	-0.752832	2.29962	-0.695421	2.25295	-0.597983	-0.651931	2.55035	0.12713	-0.101246	-0.742432	1.57675	-0.731283	-0.478561	2.08009	-0.52375	-0.763571	-0.76864	-0.761684	-0.585202	-0.752876	1.91341	-0.291854	-0.695346	-0.748101	-0.811524	-0.608505	-0.661261	2.60688	-0.740475	1.9754	-0.652197	-0.792521	-0.748851	-0.767246	-0.656453	-0.69874
446.149m/z	1.59min	1.21346	1.46077	-1.26138	-1.25884	1.44364	1.65221	1.59545	0.808199	2.04965	-1.38548	-1.37021	-1.36371	-1.37358	-1.34708	-1.32815	-1.13689	2.28354	-1.29373	-0.932127	-0.677182	-0.857918	2.37793	2.22773	1.96197	1.91234	0.86839	1.733	-1.38208	-1.38609	-1.38059	1.53226	1.77425	-1.2649	-1.00877	-1.32809	-1.36984	2.19446	1.9911	2.02609	-1.14514	2.3612	2.38793	-1.29394	1.4956	-1.37043	2.0486	-1.29731	-1.33077
447.100m/z	2.27min	0.909827	-1.55005	-1.74144	-1.73898	-1.85301	-1.85956	1.76146	-1.71585	1.76779	-1.86198	-1.84715	-1.84083	0.961448	1.07839	1.08344	-1.62052	2.22334	2.1062	-1.42164	-1.17401	-1.34956	1.15778	1.02877	1.2237	1.15748	3.41873	1.17627	-1.85868	1.22074	1.15599	0.97548	2.14121	2.20145	1.55992	1.16015	0.910702	2.08312	1.33213	-1.78003	-1.62853	2.20617	2.26988	1.22568	0.844048	0.818191	1.77042	-1.77634	-1.80884
447.140m/z	16.48min	0.00623763	0.368969	-0.0237693	-0.0187083	-0.252706	-0.266154	-0.514457	0.0287452	-0.46415	-0.271109	-0.240674	-0.227716	-0.247396	-0.194578	-0.156839	0.224365	-0.00314389	-0.0882383	0.632479	1.14062	0.780387	-0.230992	-0.276264	-0.213406	0.185227	4.22113	0.113948	-0.264335	-0.272331	-0.261358	0.0170169	-0.247465	-0.0307783	0.479729	-0.15672	-0.239934	-0.339974	-0.0197403	-0.102956	0.207925	-0.227904	-0.0781335	-0.0886587	-0.309999	-0.241117	-0.270131	-0.0953711	-0.162073
447.144m/z	13.81min	-0.313828	-0.0746142	-0.333617	-0.330279	-0.484596	-0.493465	-0.657216	-0.298985	3.20592	-0.496733	-0.476661	-0.468115	-0.481094	-0.446262	-0.421374	-0.169978	3.3348	-0.376133	0.0991653	0.434272	0.196708	-0.470276	-0.500132	-0.458678	-0.195788	2.46581	3.98885	-0.492265	-0.497538	-0.490302	-0.306719	3.92957	3.58883	-0.00156963	-0.421295	-0.476173	-0.542148	3.75048	-0.385839	-0.180819	-0.46824	-0.369469	-0.37641	-0.52238	-0.476953	-0.496087	-0.380837	-0.424826
449.103m/z	2.27min	-0.953028	-0.790246	-0.966494	-0.964223	-1.06923	-1.07527	-1.1867	-0.942928	-1.16412	-1.07749	-1.06383	-1.05802	2.94176	2.95513	2.93286	2.17251	-0.957238	-0.995426	4.01231	4.12006	-0.605615	-1.05949	-1.07981	-1.0516	-0.872703	4.47878	-0.904691	-1.07445	-1.07804	-1.07312	-0.948191	-1.06688	-0.96964	-0.740541	-1.02616	-1.0635	-1.1084	-0.964686	-1.00203	-0.862517	-1.0581	-0.990891	3.39297	-1.09494	-1.06403	-1.07705	2.77014	2.65038
449.105m/z	1.84min	1.54225	1.69756	1.67564	-1.16131	-1.2761	-1.2827	-1.4045	-1.13804	-1.37982	2.0625	2.07083	1.92335	2.1418	-1.24759	2.0902	2.11429	-1.15368	-1.19542	2.32894	-0.59261	-0.769319	-1.26545	-1.28766	-1.25682	-1.06127	0.918528	-1.09624	-1.28181	-1.28573	-1.28034	-1.14379	-1.27353	-1.16723	2.00904	-1.22901	-1.26984	-1.31891	-1.16182	-1.20264	2.3774	-1.26393	-1.19046	2.35334	-1.30421	-1.27042	-1.28465	2.31244	2.21494
449.106m/z	2.27min	-0.73091	-0.555886	-0.745389	-0.742947	-0.855855	-0.862344	-0.982155	-0.72005	-0.95788	3.42107	3.49564	3.48239	-0.853293	-0.827807	-0.809597	-0.62566	-0.735437	-0.776497	-0.428738	-0.183553	4.64242	-0.845378	-0.867223	-0.836892	-0.644545	1.30285	-0.678938	-0.861466	-0.865324	-0.86003	-0.725709	-0.853326	-0.748771	-0.502443	-0.80954	-0.849692	-0.897964	-0.743445	-0.783598	3.39361	-0.843888	-0.771621	-0.776699	-0.8835	-0.850263	-0.864263	-0.779938	-0.812123
449.231m/z	10.26min	-0.264422	-0.0178696	-0.284818	-0.281378	-0.440428	-0.449569	-0.618343	-0.249123	-0.584149	-0.452937	-0.43225	-0.423442	-0.436819	-0.400918	-0.375266	-0.116158	-0.270798	-0.328638	0.161241	3.01679	0.261776	-0.425669	-0.456441	-0.413715	-0.14276	2.60048	-0.19121	-0.448332	-0.453767	-0.446309	-0.257095	-0.436866	-0.289582	0.0574157	-0.375186	-0.431747	-0.499745	-0.282079	-0.338642	-0.127332	-0.42357	-0.321769	-0.328924	-0.479371	-0.432551	-0.452272	3.85027	-0.378824
449.231m/z	9.39min	-0.0355005	0.30679	-0.0638164	-0.0590406	-0.279853	-0.292542	-0.526854	-0.0142612	-0.479381	-0.297218	-0.268498	-0.25627	-0.274841	-0.225	-0.189387	0.170335	-0.0443533	-0.124653	0.555451	1.03495	0.695025	-0.259362	-0.302083	-0.242767	0.133403	3.94187	0.0661405	-0.290826	-0.298371	-0.288017	-0.0253286	-0.274907	-0.0704305	0.41131	-0.189275	-0.2678	-0.362203	-0.0600145	-0.138541	0.154822	-0.256448	-0.115117	-0.125049	-0.333917	-0.268916	-0.296295	4.35229	-0.194327
450.103m/z	2.26min	0.00676197	0.366992	-0.023038	-0.018012	-0.250397	-0.263751	-0.510344	0.0291144	-0.460383	-0.268673	-0.238447	-0.225578	-0.245123	-0.192669	-0.15519	0.223385	-0.00255487	-0.0870627	0.628686	1.13332	0.775575	-0.228832	-0.273793	-0.211367	0.184518	4.19259	0.11373	-0.261945	-0.269886	-0.258989	0.0174669	-0.245192	-0.0299988	0.47699	-0.155072	-0.237712	-0.337063	-0.0190369	-0.101679	0.207059	-0.225766	-0.0770275	-0.0874801	-0.307294	-0.238887	-0.267701	-0.0941463	5.39326
451.068m/z	2.36min	-0.636245	-0.418165	-0.654286	-0.651243	-0.791927	-0.800012	-0.949296	-0.622713	-0.91905	2.1373	-0.784693	-0.776902	-0.788734	0.624768	2.14598	-0.505103	2.61031	-0.693046	-0.259738	0.0457629	-0.170813	-0.778872	-0.80609	2.59836	-0.528634	1.89782	-0.571488	2.60829	2.44569	-0.797129	-0.629765	-0.788776	-0.6585	-0.351574	-0.734218	-0.784248	-0.844394	-0.651864	-0.701894	-0.514987	-0.777015	-0.686971	2.5382	2.51948	-0.784959	-0.802403	-0.697334	-0.737437
451.156m/z	12.47min	-0.0319636	0.315166	-0.0606798	-0.0558365	-0.27977	-0.292639	-0.530263	-0.010424	-0.48212	-0.297382	-0.268255	-0.255854	-0.274688	-0.224142	-0.188026	0.176782	-0.0409416	-0.122376	0.567343	1.05363	0.70889	-0.25899	-0.302315	-0.24216	0.139328	4.00164	0.0711144	-0.290898	-0.298551	-0.28805	-0.0216479	-0.274755	-0.0673875	0.421163	-0.187912	-0.267547	-0.363285	-0.0568242	-0.136461	0.16105	-0.256035	-0.112706	-0.122778	-0.334599	-0.268679	-0.296445	-0.129202	-0.193036
451.175m/z	9.54min	-0.159019	0.134235	-0.183278	-0.179186	-0.368364	-0.379236	-0.57998	-0.140822	-0.539308	-0.383242	-0.358637	-0.34816	-0.364071	-0.32137	-0.290859	0.0173282	-0.166603	-0.235399	0.347272	0.758081	0.46685	-0.350809	-0.38741	-0.336592	-0.0143128	3.24855	-0.071939	-0.377766	-0.38423	-0.375359	-0.150304	-0.364127	-0.188945	0.22378	-0.290763	-0.358038	-0.438917	-0.180021	-0.247297	0.00403772	-0.348313	-0.227229	-0.235739	-0.414683	-0.358995	-0.382452	-0.241165	-0.295091
452.920m/z	0.29min	1.82642	0.732426	0.338369	0.216045	-0.0151789	-0.149592	-2.89588	1.80549	0.224543	1.71096	1.72962	-2.77437	1.7505	1.79442	-2.74433	1.77909	-1.73508	-2.71526	0.215393	0.21685	-0.092854	-2.77576	-2.79494	1.37802	-0.232185	3.47563	-2.62958	1.77479	1.84454	1.83311	-0.262721	-0.417957	-0.390093	-2.47458	1.83516	-2.77955	-2.82194	-0.371206	-0.576791	-2.58976	-2.77445	-2.71098	0.233463	-0.0456669	1.06214	0.169586	0.00681514	-0.093124
453.056m/z	2.12min	-0.0350457	0.305535	-0.0632202	-0.0584683	-0.278177	-0.290804	-0.523945	-0.0139125	-0.476709	-0.295456	-0.26688	-0.254713	-0.273191	-0.223599	4.03984	0.169762	-0.0438543	-0.123753	0.552954	1.03006	0.691831	-0.257789	-0.300297	-0.241277	0.133014	3.92246	0.0660877	-0.289096	-0.296603	-0.286301	-0.0249246	-0.273256	-0.0698013	0.409533	-0.188052	-0.266185	-0.360117	-0.0594373	-0.137571	0.154326	-0.25489	-0.114265	-0.124147	-0.331971	-0.267296	-0.294538	-0.13045	-0.193079
453.231m/z	8.03min	-0.0722392	0.22756	-0.09704	-0.0928571	-0.286258	-0.297372	-0.502596	-0.0536365	-0.461017	-0.301468	-0.276313	-0.265603	-0.281868	-0.238214	-0.207023	0.108044	-0.079993	-0.150324	0.445352	0.86533	0.567599	-0.26831	-0.305729	-0.253776	0.0756966	3.41139	0.0167841	-0.295868	-0.302477	-0.293408	-0.0633301	-0.281926	-0.102833	0.319104	-0.206924	-0.275701	-0.358385	-0.0937101	-0.162488	0.0944567	-0.265759	-0.141972	-0.150671	-0.33361	-0.276679	-0.300659	-0.156219	-0.211349
453.232m/z	8.06min	-0.138451	0.125676	-0.1603	-0.156615	-0.327003	-0.336795	-0.5176	-0.122061	-0.480968	-0.340403	-0.318242	-0.308806	-0.323136	-0.284676	-0.257196	0.0203809	-0.145282	-0.207244	0.317553	0.687559	0.425254	-0.311191	-0.344157	-0.298386	-0.00811742	2.93066	-0.06002	-0.33547	-0.341293	-0.333303	-0.130602	-0.323187	-0.165404	0.206327	-0.25711	-0.317703	-0.390548	-0.157367	-0.217961	0.00841044	-0.308943	-0.199886	-0.20755	-0.368721	-0.318564	-0.339691	-0.212438	-0.261008
453.232m/z	8.89min	-0.00505613	0.337367	-0.033383	-0.0286054	-0.249502	-0.262197	-0.496599	0.0161913	-0.449108	-0.266875	-0.238144	-0.225911	-0.244489	-0.194629	-0.159002	0.200859	-0.0139124	-0.0942426	0.586123	1.06581	0.725751	-0.229004	-0.271742	-0.212402	0.163912	3.97385	0.096624	-0.26048	-0.268028	-0.25767	0.00511965	-0.244555	-0.0399997	0.441926	-0.15889	-0.237445	-0.331885	-0.0295796	-0.108136	0.18534	-0.226089	-0.0847036	-0.0946394	-0.303587	-0.238562	-0.265952	-0.100976	-0.163944
453.232m/z	7.75min	-0.146496	0.109241	-0.167652	-0.164084	-0.329061	-0.338541	-0.513604	-0.130628	-0.478135	-0.342035	-0.320577	-0.311441	-0.325317	-0.288078	-0.261471	0.00729072	-0.153111	-0.213105	0.295025	0.653279	0.399305	-0.313751	-0.34567	-0.301352	-0.0203025	2.82514	-0.0705567	-0.337259	-0.342896	-0.33516	-0.138897	-0.325365	-0.172594	0.187332	-0.261387	-0.320056	-0.390588	-0.164812	-0.223481	-0.00429955	-0.311574	-0.205981	-0.213401	-0.369454	-0.32089	-0.341345	-0.218134	-0.265161
453.236m/z	7.41min	-0.0327498	0.269972	-0.0577925	-0.0535688	-0.248855	-0.260077	-0.467302	-0.0139659	-0.425317	-0.264213	-0.238813	-0.227998	-0.244423	-0.200343	-0.168847	0.149291	-0.0405793	-0.111596	0.489887	0.91396	0.613326	-0.230732	-0.268515	-0.216056	0.116628	3.48484	0.0571414	-0.258559	-0.265232	-0.256075	-0.0237539	-0.244481	-0.063642	0.362409	-0.168748	-0.238195	-0.321685	-0.0544301	-0.123879	0.135571	-0.228156	-0.103163	-0.111947	-0.296669	-0.239183	-0.263397	-0.117549	-0.173216
455.091m/z	12.40min	-0.326685	-0.107421	-0.344823	-0.341764	-0.483211	-0.49134	-0.641435	-0.313079	-0.611025	-0.494335	-0.475938	-0.468105	-0.480001	-0.448074	-0.425261	-0.194831	-0.332355	-0.383793	3.57412	0.359025	3.87055	-0.470085	-0.497452	-0.459455	-0.218489	6.19448	-0.261576	-0.49024	-0.495074	-0.488441	-0.320169	-0.480043	-0.34906	-0.0404678	-0.425189	-0.47549	-0.535963	-0.342388	-0.39269	-0.204768	-0.468219	-0.377685	-0.384047	-0.517843	-0.476206	-0.493744	-0.388105	-0.428425
455.094m/z	10.87min	2.20973	-0.198273	-0.433108	-0.430082	-0.57	-0.57804	-0.726512	-0.401708	-0.696431	-0.581004	-0.562805	-0.555057	-0.566824	-0.535242	-0.512676	-0.284738	-0.420776	-0.471657	4.27698	4.42103	0.0477316	-0.557016	-0.584086	-0.5465	-0.30814	2.1051	-0.350761	-0.576953	-0.581734	-0.575173	-0.408721	2.4619	-0.437299	-0.132045	-0.512605	3.36457	2.31395	-0.430699	-0.480457	-0.294568	-0.55517	-0.465615	-0.471909	-0.604257	-0.56307	-0.580419	-0.475922	-0.515806
455.102m/z	9.95min	-0.79785	-0.622767	-0.812333	-0.80989	-0.922836	-0.929327	-1.04918	1.64935	-1.0249	-0.931719	-0.917029	-0.910774	-0.920273	-0.894779	-0.876563	-0.692564	-0.802378	-0.843451	3.38946	3.6734	3.73109	-0.912355	1.16709	-0.903867	-0.711455	5.24843	-0.74586	-0.928449	-0.932309	-0.927013	-0.792647	-0.920307	1.0321	2.95598	-0.876506	-0.916671	-0.964959	-0.810389	-0.850555	-0.700499	-0.910865	-0.838574	-0.843654	-0.95049	-0.917242	-0.931247	2.1307	-0.87909
455.118m/z	2.23min	-0.9552	-0.75868	-0.971457	-0.968715	0.866547	-1.10278	-1.2373	-0.943006	-1.21005	2.09658	-1.08897	-1.08195	-1.09261	2.33396	2.47405	-0.837024	1.92039	-1.00639	-0.615916	-0.340618	-0.535783	0.735935	-1.10825	1.43695	-0.858227	1.32833	-0.896845	-1.10179	1.3944	-1.10018	-0.94936	-1.09265	-0.975255	1.64481	1.40732	-1.08857	1.45434	1.03584	-1.01436	-0.84593	1.7479	1.70993	-1.00661	1.23443	1.4609	-1.10493	2.28717	2.60393
455.210m/z	1.94min	-0.0739071	0.241468	-0.0999965	-0.0955962	-0.299045	-0.310736	-0.526623	-0.054338	-0.482883	-0.315045	-0.288583	-0.277317	-0.294427	-0.248505	-0.215693	0.115742	-0.0820638	-0.156049	0.470575	4.6659	0.599173	-0.280165	-0.319527	-0.264875	0.0817145	3.59071	0.0197413	-0.309155	-0.316107	-0.306567	-0.0645351	-0.294488	-0.10609	0.337768	-0.21559	-0.28794	-0.374919	-0.0964935	-0.168845	0.101449	4.24415	-0.147263	-0.156414	-0.348857	3.48242	-0.314194	-0.16225	-0.220244
456.856m/z	1.37min	-0.524569	-0.274939	-0.545219	-0.541736	-0.702773	-0.712027	-0.882908	1.95802	1.87108	1.67582	1.66395	1.91516	-0.699118	-0.662769	-0.636797	-0.374455	-0.531025	2.00292	-0.0935925	0.256105	0.00819747	1.82057	2.05931	-0.675726	-0.401389	2.3761	2.26049	-0.710775	-0.716278	-0.708727	-0.51715	-0.699166	-0.550043	2.23075	-0.636715	1.71232	-0.76283	-0.542446	-0.599715	2.20508	-0.685704	-0.582632	-0.589876	-0.742201	-0.694797	2.57089	-0.594495	-0.640399
457.071m/z	8.86min	-0.489328	-0.287137	-0.506054	-0.503233	-0.633666	-0.641162	-0.77957	-0.476782	-0.751528	-0.643924	-0.626959	-0.619736	-0.630706	-0.601265	-0.580229	2.42789	-0.494557	-0.54199	-0.140253	0.142989	-0.0578069	-0.621562	-0.646798	-0.61176	-0.389557	5.82445	-0.429289	-0.640148	-0.644605	-0.638489	-0.483319	-0.630745	-0.509961	-0.225397	-0.580162	-0.626547	-0.682311	-0.503808	-0.550194	-0.376904	-0.619842	-0.536357	-0.542224	-0.665602	-0.627206	-0.643379	-0.545966	-0.583147
457.116m/z	2.15min	-0.108179	0.184269	-0.132372	-0.128292	-0.31695	-0.327792	-0.527985	-0.0900328	-0.487425	-0.331787	-0.307249	-0.296802	-0.312669	-0.270085	-0.239658	0.0676835	-0.115743	-0.18435	0.396721	0.806402	0.515971	-0.299443	-0.335944	-0.285265	0.0361293	3.29003	4.97997	-0.326326	-0.332772	-0.323926	-0.0994886	-0.312725	-0.138023	0.273569	-0.239562	-0.306653	-0.387309	-0.129124	-0.196216	0.0544295	-0.296954	-0.176203	-0.184689	-0.363142	-0.307606	4.46258	-0.1901	-0.243879
457.120m/z	1.93min	3.11293	3.16304	-0.622763	-0.619912	-0.751727	-0.759302	-0.899176	-0.593181	3.08203	-0.762094	-0.744949	-0.737649	-0.748736	-0.718982	-0.697723	-0.482985	3.26673	-0.659079	-0.253088	0.0331547	-0.169768	2.81949	-0.764998	0.591682	-0.505032	1.76846	3.36156	-0.758277	-0.762782	-0.756601	-0.599787	-0.748775	3.16789	-0.339134	2.46857	-0.744532	2.95612	2.3655	-0.66737	-0.492246	3.22977	3.26939	-0.659316	2.38702	2.25112	-0.761543	-0.663098	-0.700672
457.294m/z	18.76min	-0.561322	-0.375709	-0.576676	-0.574087	-0.693826	-0.700707	4.10782	-0.549804	4.18142	-0.703242	-0.687668	-0.681038	-0.691108	-0.664081	-0.644769	-0.449704	3.17179	4.23058	-0.240868	0.0191503	-0.165182	3.63905	3.65996	-0.673715	-0.469731	1.59548	-0.506205	-0.699776	-0.703868	-0.698253	-0.555806	-0.691144	-0.580263	3.81891	-0.644709	-0.68729	-0.738481	-0.574615	-0.617197	-0.458116	-0.681134	2.83478	-0.609881	-0.723143	-0.687895	4.24792	-0.613316	-0.647448
457.298m/z	7.48min	4.07614	4.25335	-0.590014	-0.587487	-0.704303	-0.711016	-0.834972	-0.563798	-0.809858	-0.71349	-0.698296	-0.691827	-0.701652	-0.675284	-0.656444	-0.466142	-0.579717	-0.622198	-0.262406	-0.00873597	-0.188567	-0.693462	-0.716063	-0.684683	-0.48568	1.5291	4.12507	-0.710108	-0.714099	-0.708622	4.13032	3.97762	3.24038	-0.33866	-0.656385	-0.697926	-0.747868	-0.588003	-0.629545	-0.474349	-0.691921	-0.617153	-0.622408	-0.732904	-0.698517	-0.713001	-0.625759	-0.659057
458.143m/z	14.86min	0.00268738	0.357006	-0.0266236	-0.02168	-0.250251	-0.263386	-0.505931	0.024673	-0.456791	-0.268227	-0.238497	-0.22584	-0.245064	-0.193471	-0.156607	0.215756	-0.00647655	-0.0895974	0.614404	1.11076	0.758882	-0.22904	-0.273263	-0.211862	0.177526	4.11982	0.1079	-0.26161	-0.26942	-0.258702	0.0132167	-0.245131	-0.0334701	0.465198	-0.156491	-0.237775	-0.335495	-0.0226881	-0.103974	0.199697	-0.226024	-0.079727	-0.090008	-0.306215	-0.23893	-0.267271	-0.0965648	-0.16172
458.177m/z	9.75min	-0.21379	0.0736068	-0.237565	-0.233555	-0.418954	-0.429609	-0.626343	-0.195957	-0.586484	-0.433535	-0.409421	-0.399154	-0.414747	-0.372899	-0.342997	-0.0409648	-0.221223	-0.288644	0.282389	0.684993	0.399579	-0.40175	-0.43762	-0.387816	-0.0719739	3.12572	-0.128449	-0.428168	-0.434503	-0.42581	-0.205249	-0.414802	-0.243118	0.161364	-0.342903	-0.408835	-0.488098	-0.234372	-0.300305	-0.0539899	3.65937	3.73411	-0.288977	-0.464348	-0.409772	-0.43276	-0.294296	-0.347145
458.184m/z	1.61min	-0.106487	0.213847	-0.132986	-0.128517	-0.335165	-0.34704	-0.566321	-0.08661	-0.521894	-0.351416	-0.324538	-0.313095	-0.330475	-0.283831	-0.250502	0.0861449	3.83265	-0.18992	0.446557	0.895302	0.577178	-0.315988	-0.355969	-0.300458	0.051582	3.61575	-0.0113658	-0.345434	-0.352495	-0.342805	-0.0969675	-0.330536	-0.139176	0.311662	-0.250398	-0.323885	-0.412233	-0.129428	-0.202918	0.071627	-0.313262	-0.180996	-0.190291	-0.385761	3.73025	-0.350553	-0.196219	-0.255125
459.197m/z	5.48min	-0.223418	1.76393	-0.245114	-0.241455	-0.410642	-0.420365	-0.599897	-0.207144	-0.563523	-0.423948	-0.401942	-0.392573	-0.406803	-0.368614	-0.341327	-0.0657052	-0.230201	-0.291727	0.229374	0.596773	0.336316	-0.394942	-0.427676	-0.382227	-0.0940028	2.82408	-0.14554	-0.41905	-0.424831	-0.416898	-0.215624	-0.406853	-0.250182	0.118931	-0.341241	-0.401407	-0.47374	-0.242201	-0.302368	-0.0775913	-0.39271	-0.284421	-0.292031	-0.452067	-0.402263	-0.423241	-0.296884	-0.345112
460.163m/z	1.60min	2.22365	-0.0841394	-0.349152	-0.345737	-0.503634	-0.512708	-0.680259	2.10923	-0.646312	-0.516052	-0.495515	-0.486771	-0.500051	-0.46441	-0.438944	-0.181715	-0.335234	-0.392654	0.0936722	0.436554	0.193478	-0.488981	3.03035	-0.477115	-0.208125	2.51522	-0.256222	-0.511481	-0.516876	-0.509472	-0.32163	-0.500097	-0.353881	-0.00940002	-0.438864	-0.495015	3.71547	-0.346433	-0.402585	-0.192808	3.93925	-0.385836	-0.392938	-0.542294	-0.495814	-0.515392	-0.397467	-0.442477
461.023m/z	13.79min	-0.18744	0.0864148	-0.210094	-0.206273	-0.382937	-0.393089	-0.580554	-0.170447	-0.542572	-0.396831	-0.373852	-0.364069	-0.378928	-0.339051	-0.310559	-0.0227582	-0.194522	-0.258767	0.285359	0.668993	0.397027	-0.366543	-0.400723	4.27553	-0.0523061	2.99471	-0.10612	-0.391716	3.74369	3.84537	-0.179301	-0.37898	-0.215386	0.170037	-0.310469	-0.373294	-0.448822	-0.207052	-0.269878	-0.0351695	-0.364212	-0.251138	-0.259084	-0.426192	3.76669	-0.396092	-0.264152	-0.314511
461.141m/z	1.75min	-0.324706	-0.0885366	-0.344243	-0.340948	-0.493301	3.20061	-0.663724	-0.310052	-0.630969	-0.505283	-0.485467	-0.47703	-0.489844	-0.455455	-0.430883	-0.182686	-0.330814	-0.386218	0.0830314	0.413873	0.179333	-0.479163	-0.50864	-0.467713	-0.208168	2.41955	-0.254577	3.96354	3.41183	-0.498934	-0.317688	-0.489889	-0.348807	-0.0164216	-0.430806	-0.484985	-0.55012	-0.34162	-0.395801	-0.19339	-0.477153	3.33399	-0.386492	4.12149	4.42415	-0.504646	-0.390862	-0.434291
461.192m/z	14.19min	-0.0112778	0.320868	-0.0387545	-0.0341203	-0.248388	-0.260701	-0.488069	0.00933201	-0.442003	-0.265239	-0.23737	-0.225504	-0.243525	-0.195161	-0.160604	0.188457	-0.0198683	-0.0977877	0.56216	1.02745	0.697597	-0.228504	-0.26996	-0.212401	0.15262	3.84822	0.0873508	-0.259036	-0.266358	-0.25631	-0.00140738	-0.243589	-0.0451726	0.42229	-0.160495	-0.236692	-0.328298	-0.0350653	-0.111264	0.173404	-0.225677	-0.0885349	-0.0981726	-0.30085	-0.237776	-0.264343	-0.104319	-0.165397
461.194m/z	9.91min	-1.06785	-0.899212	2.34633	-1.07945	-1.18824	-1.1945	-1.30994	1.03736	2.98683	-1.1968	-1.18265	-1.17663	-1.18578	-1.16122	-1.14367	-0.966442	2.77931	2.66251	-0.776699	-0.540453	-0.707933	3.41808	3.19679	3.30517	-0.984638	0.891757	-1.01778	1.85845	1.06457	-1.19227	-1.06284	-1.18581	-1.08506	1.92043	-1.14362	2.52584	1.60769	-1.07993	-1.11862	-0.974085	1.72934	1.95195	-1.11197	-1.21488	1.77207	3.58296	3.62634	1.75584
461.195m/z	17.95min	-0.0683236	0.236788	-0.093564	-0.0893069	-0.286135	-0.297446	-0.506307	-0.0493914	-0.463991	-0.301614	-0.276014	-0.265114	-0.281668	-0.23724	-0.205496	0.115154	-0.0762149	-0.147792	0.45844	0.885861	0.582853	-0.267869	-0.305951	-0.253077	0.0822338	3.47704	0.0222773	-0.295916	-0.302642	-0.293412	-0.0592566	5.23852	-0.0994597	0.329955	-0.205396	-0.275391	5.48869	-0.090175	-0.160172	0.101326	-0.265273	-0.139293	-0.148146	-0.334326	-0.276386	-0.300791	-0.153792	-0.209899
461.196m/z	16.58min	-0.191098	0.0554295	-0.211492	-0.208052	-0.367087	-0.376227	-0.544985	-0.175801	-0.510794	-0.379595	-0.35891	-0.350103	-0.363478	-0.327581	-0.301932	-0.0428495	5.34918	-0.255308	0.234522	0.579874	0.335047	-0.352329	-0.383099	-0.340377	-0.069449	2.67352	-0.117893	-0.374991	-0.380425	-0.372968	-0.183772	-0.363525	-0.216256	0.130707	-0.301851	-0.358407	-0.426399	-0.208754	-0.265311	-0.0540224	5.12128	5.19109	-0.255594	-0.406026	-0.359211	-0.37893	-0.260156	-0.30549
461.202m/z	12.11min	3.5214	-0.538347	-0.732249	4.03416	3.6196	-0.851919	-0.974511	-0.706322	-0.949673	-0.854365	-0.839339	-0.832941	-0.842658	-0.816581	-0.797948	-0.60974	-0.722066	-0.764078	-0.408247	-0.157369	-0.335221	-0.834559	-0.856911	-0.825876	-0.629063	1.36354	1.80637	-0.851021	-0.854969	-0.849551	4.18971	3.03437	-0.735709	-0.483662	-0.797889	-0.838974	-0.888366	3.31603	3.13631	-0.617857	-0.833034	-0.75909	-0.764286	-0.873566	-0.839558	-0.853882	-0.7676	-0.800532
462.126m/z	1.79min	-0.0882073	0.224171	-0.114049	-0.10969	-0.311206	-0.322786	-0.536622	-0.0688242	-0.493298	-0.327054	-0.300844	-0.289684	-0.306633	-0.261147	-0.228646	0.0996403	-0.0962866	-0.169569	0.451101	0.888702	0.578478	-0.292505	-0.331494	-0.277361	0.0659357	3.54159	0.00455132	-0.32122	-0.328106	-0.318657	-0.0789244	-0.306692	-0.120085	0.319556	-0.228544	-0.300206	-0.38636	4.20126	4.09092	0.085483	-0.289847	-0.160866	-0.169931	-0.360545	-0.301225	-0.326212	-0.175711	-0.233154
462.152m/z	9.85min	0.003485	0.361981	-0.0261716	-0.0211697	-0.252436	-0.265726	-0.511131	0.0257298	-0.461411	-0.270624	-0.240544	-0.227737	-0.247187	-0.194986	-0.157687	0.219065	-0.00578699	-0.089888	0.622415	1.12462	0.768596	-0.230975	-0.275719	-0.213594	0.180385	4.16917	0.109938	-0.263928	-0.271831	-0.260987	0.0141384	-0.247256	-0.0330988	0.471449	-0.15757	-0.239812	-0.338685	-0.0221897	-0.104434	0.202818	-0.227923	-0.0799011	-0.0903034	-0.309059	-0.240982	-0.269657	-0.0969375	-0.162861
462.160m/z	8.37min	4.18748	0.0534525	-0.223885	-0.220311	-0.385552	-0.395048	-0.570391	-0.186801	-0.534866	-0.398547	-0.377055	-0.367904	-0.381802	-0.344504	-0.317854	-0.0486616	-0.20932	-0.269411	0.239534	0.598362	0.343981	-0.370218	-0.402188	-0.357799	-0.076299	2.77371	-0.126634	-0.393763	-0.39941	-0.391662	-0.195083	-0.381851	4.59162	0.131668	-0.31777	-0.376532	-0.447178	4.25822	-0.279804	-0.0602704	-0.368038	-0.262275	-0.269707	-0.42601	-0.377368	-0.397857	-0.274448	-0.32155
463.100m/z	2.46min	-0.153621	0.139421	-0.177863	-0.173774	-0.362816	3.40465	-0.574278	-0.135438	-0.533636	-0.377683	-0.353095	-0.342626	-0.358525	-0.315855	-0.285366	0.0225985	-0.1612	-0.229946	0.352304	0.762816	0.471796	-0.345273	-0.381848	-0.331066	-0.00901963	3.25149	-0.0666043	2.94237	-0.37867	-0.369805	-0.144913	-0.358581	-0.183525	0.228902	-0.285271	-0.352497	-0.433317	-0.174608	-0.241836	0.00931762	-0.342779	-0.221782	-0.230285	-0.409101	-0.353453	-0.376892	-0.235708	-0.289596
463.207m/z	16.91min	-0.258255	-0.0399534	-0.276314	-0.273268	-0.414094	-0.422187	-0.571623	2.34253	-0.541347	-0.42517	-0.406853	-0.399054	-0.410898	-0.379111	-0.356399	-0.12698	-0.263901	-0.315113	0.118634	0.424445	0.207649	-0.401026	-0.428272	-0.390442	-0.150534	2.27838	-0.193432	-0.421093	-0.425905	-0.419301	-0.251768	-0.41094	-0.280532	0.0267054	-0.356327	-0.406407	-0.466615	-0.273889	-0.32397	-0.136874	-0.399168	-0.309032	-0.315366	-0.448574	-0.407119	-0.424581	-0.319406	-0.359549
463.207m/z	14.18min	4.92961	-0.482241	-0.669124	5.11381	-0.778062	-0.784461	-0.902616	-0.644135	-0.878677	-0.786819	-0.772337	3.13588	-0.775536	-0.750402	-0.732444	-0.55105	-0.659309	-0.699801	-0.35685	-0.115055	-0.286469	-0.76773	-0.789273	-0.759361	-0.569673	1.35079	-0.603591	-0.783596	-0.787401	-0.782179	-0.649716	4.8757	-0.672459	-0.429536	-0.732388	-0.771985	-0.819589	5.12229	3.43278	-0.558872	-0.766261	-0.694993	-0.700001	2.84545	-0.772548	-0.786354	-0.703195	3.14733
463.208m/z	12.86min	-0.953214	-0.805315	-0.965449	-0.963386	-1.05879	-1.06428	-1.16552	3.79075	-1.14501	2.37028	-1.05389	-1.04861	-1.05663	-1.03509	-1.01971	-0.864276	3.52598	3.46832	-0.697873	-0.490687	-0.637565	-1.04994	-1.0684	-1.04277	-0.880234	5.2388	-0.909297	-1.06354	-1.0668	-1.06232	-0.948819	-1.05666	-0.968307	3.81762	-1.01966	-1.05359	-1.09438	-0.963806	-0.997736	3.87972	-1.04868	3.51489	3.60687	-1.08216	-1.05407	-1.0659	3.17487	3.47665
463.208m/z	15.27min	-0.665732	-0.491304	-0.680161	-0.677728	-0.790252	-0.796718	-0.916121	-0.654909	-0.89193	-0.799101	-0.784466	-0.778234	2.63111	-0.762299	-0.744151	-0.56084	-0.670243	-0.711163	3.20766	-0.120238	-0.293463	-0.77981	-0.80158	-0.771353	-0.57966	1.3611	-0.613937	-0.795843	-0.799689	-0.794412	-0.660548	2.63948	-0.683532	-0.438042	-0.744094	-0.78411	-0.832217	-0.678224	-0.71824	-0.568745	-0.778325	-0.706304	-0.711365	-0.817802	-0.784679	-0.798631	-0.714593	2.93793
463.211m/z	12.23min	-1.21819	-1.07071	-1.23039	-1.22833	-1.32347	-1.32894	3.30249	-1.20904	3.16841	3.19079	3.30397	3.30527	3.32838	3.26543	3.27164	3.37096	-1.222	-1.2566	-0.963569	-0.75697	-0.903432	3.04216	3.01171	3.05345	-1.14541	0.495508	-1.17439	1.79827	1.61267	1.5119	-1.2138	-1.32134	-1.23324	-1.02567	1.63147	-1.31828	-1.35895	-1.22875	-1.26258	-1.13618	-1.31338	-1.25249	-1.25677	3.33852	1.46921	3.21202	-1.2595	-1.28662
463.212m/z	13.93min	-1.80352	2.99975	2.74303	-1.81299	1.11079	-1.90695	0.990758	-1.79497	-1.98214	0.844131	1.47381	1.45142	-1.89983	-1.87977	-1.86544	1.35346	-1.80708	-1.83939	-1.56571	2.9898	2.54093	-1.8936	-1.91079	-1.88692	2.69891	2.57368	2.79402	-1.90626	-1.9093	-1.90513	2.70772	-1.89985	2.74847	-1.62371	-1.8654	2.58579	2.61828	-1.81338	-1.84498	1.3916	2.75504	-1.83555	-1.83955	0.559093	-1.89744	-1.90846	-1.8421	1.01042
463.213m/z	8.04min	-0.124658	0.154294	-0.147735	-0.143843	-0.323795	-0.334136	-0.52509	-0.107349	-0.486402	-0.337947	-0.314541	-0.304576	-0.319711	-0.279092	-0.250069	0.0430886	-0.131873	-0.197313	0.356942	0.747716	0.470688	-0.307095	-0.341912	-0.293571	0.0129906	3.11673	-0.0418253	-0.332737	-0.338886	-0.330448	-0.116369	-0.319764	-0.153125	0.239472	-0.249978	-0.313972	-0.390907	-0.144636	-0.208632	0.0304462	-0.304721	-0.189542	-0.197637	-0.367855	-0.314882	-0.337195	-0.202799	-0.254095
464.804m/z	1.43min	1.54628	-0.881812	1.86829	-1.08477	2.3047	-1.21432	-1.34431	1.77142	-1.31798	-1.21691	-1.20098	-1.19419	1.90825	-1.17685	-1.15709	-0.957516	-1.07662	1.49006	2.37036	-0.47783	-0.666421	1.13607	0.987306	-1.1867	1.0799	3.78833	-1.01532	-1.21337	-1.21755	-1.21181	-1.06607	1.55472	1.68693	1.84468	-1.15703	1.60205	1.71729	-1.08531	2.47318	-0.966123	1.92581	2.17566	-1.12139	2.44443	-1.20121	-1.2164	-1.12491	-1.15983
465.068m/z	2.62min	0.00867043	0.370103	-0.021229	-0.0161862	-0.249346	-0.262745	-0.51016	0.0310974	-0.460033	-0.267683	-0.237357	-0.224445	-0.244055	-0.191426	-0.153822	0.226016	-0.000677489	-0.0854672	0.632669	1.13899	0.780048	-0.227709	-0.27282	-0.210187	0.187019	4.20847	0.115995	-0.260933	-0.2689	-0.257967	0.0194111	-0.244124	-0.028213	0.480467	-0.153704	-0.23662	-0.336302	-0.0172145	-0.100132	0.209636	-0.224633	-0.0753986	-0.0858861	-0.306434	-0.237798	-0.266709	-0.0925745	-0.159038
465.242m/z	9.55min	-0.373154	-0.152092	-0.391442	-0.388357	-0.530965	-0.53916	-0.690487	-0.359437	-0.659827	-0.542181	-0.523632	-0.515735	-0.527729	-0.495539	-0.47254	-0.240219	-0.378872	-0.430732	0.00850156	0.318181	3.52034	-0.517731	-0.545322	-0.507014	-0.264071	6.50693	-0.307511	-0.538052	-0.542925	-0.536238	-0.366585	-0.527771	2.64886	-0.0845898	-0.472467	2.44604	2.02261	-0.388986	-0.439701	-0.250238	-0.51585	-0.424574	-0.430988	-0.565881	-0.523902	-0.541584	-0.435079	-0.47573
466.185m/z	8.60min	0.678058	-2.18432	0.803813	-2.37713	-2.49351	-2.5002	0.922183	-2.35353	1.30969	1.13118	1.17442	1.09831	1.05576	1.1725	1.22469	0.973051	1.33767	1.2574	1.21536	1.02036	1.27856	1.06444	1.01735	-2.47397	0.842542	3.02814	0.831552	-0.147303	-2.50327	-0.638472	0.733072	0.588067	0.856638	1.2325	-0.485538	-2.48716	0.860583	-2.37765	-2.41903	1.3723	1.17073	1.29966	-2.41192	-0.136038	-2.48775	1.29022	1.23684	-2.44844
467.260m/z	11.23min	-0.085971	0.227643	-0.111915	-0.107539	-0.309851	-0.321478	-0.536159	-0.0665112	-0.492663	-0.325762	-0.299448	-0.288245	-0.30526	-0.259594	-0.226965	0.102619	-0.0940822	-0.167654	0.455471	0.894801	0.583351	-0.291077	-0.33022	-0.275873	0.0687816	3.55818	0.00715447	-0.319905	-0.326818	-0.317332	-0.0766514	-0.30532	-0.117975	0.323405	-0.226863	-0.298808	-0.385303	-0.108431	-0.180379	0.0884062	-0.288408	-0.158917	-0.168017	-0.359386	-0.299831	-0.324916	-0.173821	-0.231491
469.077m/z	12.66min	-1.11601	-0.940162	-1.13056	-1.12811	-1.24155	-1.24807	-1.36845	-1.1051	-1.34406	2.14559	2.11118	2.23394	1.64989	1.76999	1.80833	1.76646	-1.12056	-1.16182	-0.812412	-0.566067	2.04027	-1.23102	-1.25297	-1.2225	-1.02924	3.48528	-1.0638	-1.24719	-1.25106	-1.24575	-1.11079	-1.23901	-1.13396	-0.886465	-1.19502	-1.23536	-1.28386	-1.12861	-1.16895	2.01491	-1.22953	-1.15692	1.92839	-1.26933	-1.23593	-1.25	2.37331	2.29346
469.131m/z	2.20min	-1.17902	-0.989217	-1.19472	1.62979	1.4812	1.79992	-1.45148	1.07884	-1.42516	-1.32415	1.86196	1.64778	-1.31174	-1.2841	1.70472	-1.06488	-1.18393	-1.22846	1.85834	1.70903	-0.773936	-1.30316	-1.32685	-1.29395	-1.08536	1.02649	-1.12266	1.95573	1.74691	1.72967	-1.17338	-1.31178	-1.19839	1.60556	1.64799	1.10626	1.6507	1.80606	-1.23616	2.27189	-1.30154	1.8818	-1.22868	1.81199	-1.30845	-1.32364	2.0152	2.00145
470.898m/z	1.34min	-0.321357	-0.0497072	3.2023	-0.340039	2.41668	2.66399	-0.711306	-0.304501	-0.673631	-0.529062	-0.506269	-0.496565	-0.511303	-0.471748	-0.443485	-0.158001	-0.328383	-0.39211	0.147636	0.52818	0.258405	-0.499018	-0.532923	-0.485848	-0.187311	2.83518	3.09588	2.10788	-0.529977	-0.52176	-0.313284	-0.511355	-0.349078	0.0332417	2.19903	2.11367	-0.580636	-0.340812	2.51004	-0.170313	-0.496706	-0.384543	-0.392425	-0.558187	-0.506601	-0.52833	-0.397452	-0.447405
471.089m/z	9.13min	-0.248928	0.0119785	-0.270512	-0.266871	-0.435183	-0.444855	-0.623456	-0.232739	-0.587271	-0.448419	-0.426528	-0.417207	-0.431363	-0.393372	-0.366227	-0.0920328	3.43997	-0.316883	0.201517	0.567012	0.307905	-0.419564	-0.452128	-0.406914	-0.120184	2.78278	-0.171454	-0.443547	-0.449298	-0.441406	-0.241175	-0.431413	-0.275553	0.0916471	-0.366141	-0.425996	-0.497953	-0.267614	-0.327469	-0.103857	-0.417343	3.56276	-0.317186	-0.476392	-0.426846	-0.447716	-0.322014	-0.369992
471.092m/z	4.92min	-1.30524	-1.12488	-1.32016	-1.31765	0.317045	-1.44069	1.38661	-1.29405	-1.53914	-1.44315	1.53076	1.55263	2.39321	2.38283	-1.38633	-1.19678	2.31948	0.747803	-0.993847	-0.741178	0.117986	-1.4232	-1.44572	-1.41446	-1.21624	0.790596	-1.25168	-1.43978	-1.44376	-1.4383	-1.29988	-1.4314	1.40799	-1.0698	-1.38627	-1.42765	1.28224	-1.31816	-1.35954	3.00089	2.38234	2.4046	-1.35243	-1.46249	-1.42824	-1.44267	2.18389	2.18117
471.097m/z	2.30min	-0.160545	0.12885	-0.184486	-0.180448	-0.367137	-0.377866	-0.575968	-0.142588	3.37875	-0.381819	-0.357537	-0.347199	-0.3629	-0.320761	-0.290652	0.0134817	-0.16803	-0.235921	0.339085	0.744489	0.45709	-0.349813	-0.385932	-0.335782	-0.0177431	3.20219	-0.0746112	-0.376414	-0.382794	-0.37404	-0.151945	-0.362956	-0.190078	0.217218	-0.290557	-0.356947	-0.436762	-0.181271	-0.247663	0.000366015	-0.347349	-0.227859	-0.236256	-0.412846	-0.357891	-0.381039	-0.241611	-0.294828
472.157m/z	14.03min	-0.172759	0.0885489	-0.194376	-0.19073	-0.3593	-0.368987	-0.547863	-0.156545	-0.511622	-0.372557	-0.350632	-0.341297	-0.355474	-0.317425	-0.290238	-0.0156224	-0.179518	-0.240819	0.278379	0.644437	0.384931	-0.343657	-0.376271	-0.330988	-0.0438167	2.86361	-0.0951655	-0.367677	-0.373437	-0.365533	3.85064	-0.355524	-0.199425	0.16834	-0.290152	-0.350099	-0.422167	-0.191473	-0.251421	-0.0274652	-0.341433	-0.233539	-0.241122	-0.400573	-0.350951	-0.371853	-0.245957	-0.294009
472.163m/z	10.71min	-0.137064	0.157398	-0.161423	-0.157315	-0.347272	-0.358188	-0.559759	-0.118792	-0.51892	-0.362211	-0.337504	-0.326985	-0.342961	-0.300084	-0.269448	0.0400099	-0.14468	-0.213758	0.371313	0.783814	0.491384	-0.329644	-0.366396	-0.315368	0.00823847	3.28454	-0.0496252	4.1545	4.16311	-0.354296	-0.128313	-0.343017	-0.167113	0.247313	-0.269351	-0.336903	-0.418115	-0.158152	-0.225706	0.0266646	-0.327138	-0.205555	-0.2141	-0.393782	-0.337864	3.69475	-0.219549	-0.273697
472.193m/z	12.28min	0.0101931	0.37845	-0.020271	-0.0151329	-0.252696	-0.266348	-0.518435	0.0330436	-0.467361	-0.271379	-0.24048	-0.227324	-0.247305	-0.193682	-0.155368	0.231643	0.000668613	-0.0857223	0.645975	1.16185	0.796137	-0.23065	-0.276613	-0.212797	0.19191	4.2893	0.119545	-0.264501	-0.272619	-0.26148	0.0211366	-0.247375	-0.0273868	0.490899	-0.155247	-0.239729	-0.341294	-0.0161807	-0.100664	0.214954	-0.227516	-0.0754635	-0.086149	-0.310861	-0.24093	-0.270386	-0.0929637	-0.160682
472.204m/z	1.59min	-0.48063	-0.259183	-0.498949	2.96436	-0.638715	-0.646925	-0.798514	-0.466889	-0.767801	-0.64995	-0.631369	-0.623458	-0.635473	-0.603228	-0.580188	-0.347464	-0.486358	-0.538308	-0.0983106	0.211907	-0.00801265	1.77713	-0.653097	-0.614722	-0.371357	2.09256	-0.414873	3.21214	-0.650696	-0.643997	-0.474049	-0.635516	-0.503228	-0.191564	3.68599	-0.630918	-0.691992	-0.49649	2.78927	-0.3575	-0.623574	-0.532139	-0.538564	-0.673692	-0.63164	2.26986	-0.542662	-0.583384
473.097m/z	2.41min	-0.807759	-0.61907	-0.823369	2.61056	2.64346	2.63114	-1.07862	-0.796051	-1.05245	-0.952033	-0.9362	-0.92946	-0.939697	-0.912222	-0.89259	-0.694292	-0.81264	-0.856905	-0.481995	-0.217667	-0.405054	-0.931164	-0.954714	2.77086	-0.714651	1.38478	-0.75173	2.25178	2.70287	2.65497	-0.802152	-0.939733	-0.827015	-0.561454	2.79754	-0.935816	-0.987856	2.8568	2.8248	-0.702843	-0.929558	-0.851649	-0.857124	2.23408	2.14507	-0.951524	-0.860615	-0.895313
474.144m/z	1.83min	2.29002	2.58682	2.43339	-1.20639	-1.30593	-1.31165	3.07744	1.61391	3.06947	-1.31376	-1.30081	-1.2953	-1.30367	-1.2812	-1.26515	-1.10298	2.23845	2.77371	-0.929374	-0.713214	-0.866454	3.31839	3.31186	-1.28921	3.05011	0.597224	3.03587	-1.31088	-1.31428	-1.30961	2.97404	-1.3037	1.65061	1.92769	-1.2651	1.55558	1.5155	-1.20683	-1.24223	-1.10998	1.99351	-1.23167	-1.23614	-1.3303	-1.301	3.25581	-1.239	-1.26737
475.127m/z	2.67min	-0.724629	2.97728	-0.74158	-0.738721	-0.870907	-0.878503	-1.01877	-0.711914	-0.990351	2.40822	2.44702	-0.856789	-0.867907	2.27452	-0.816751	-0.601409	-0.729929	2.82854	1.58693	-0.0838173	-0.287311	3.00049	-0.884215	-0.848706	-0.623517	1.65637	2.79434	-0.877475	-0.881992	-0.875794	-0.71854	-0.867946	-0.745539	-0.457153	-0.816684	-0.863691	-0.920204	-0.739304	-0.786312	-0.610695	-0.856896	-0.77229	2.02092	-0.903271	-0.86436	2.99143	-0.782028	1.96756
475.172m/z	1.82min	-0.711368	-0.525729	-0.726725	3.2213	3.13934	3.14676	-0.977849	-0.699849	-0.952102	-0.853308	-0.837732	-0.8311	-0.841172	-0.814141	-0.794827	-0.599735	-0.716169	-0.759719	-0.39087	-0.130816	-0.315174	-0.832777	-0.855947	2.82018	-0.619765	1.44573	-0.656244	-0.849841	-0.853933	-0.848318	-0.705851	-0.841208	-0.730312	-0.469044	3.18969	-0.837353	-0.888552	3.18813	3.23202	-0.608148	-0.831197	-0.754547	-0.759934	2.80863	2.88902	-0.852808	-0.763369	-0.797506
477.187m/z	13.65min	-7.93414e-05	0.349388	-0.0289889	-0.024113	-0.249554	-0.26251	-0.501734	0.0216052	-0.453266	-0.267284	-0.237962	-0.225477	-0.244438	-0.193552	-0.157192	0.210071	-0.0091178	-0.0911005	0.603262	1.09282	0.745761	-0.228634	-0.272251	-0.211691	0.172365	4.06068	0.103693	-0.260757	-0.268461	-0.25789	0.0103058	-0.244505	-0.0357417	0.456098	-0.157078	-0.237249	-0.333631	-0.0251073	-0.10528	0.194233	-0.225659	-0.0813652	-0.0915055	-0.304752	-0.238389	-0.266342	-0.0979725	-0.162236
477.223m/z	16.42min	-0.227651	0.0336914	-0.249271	-0.245624	-0.414216	-0.423905	3.38902	-0.211435	-0.566558	-0.427475	3.98053	-0.396211	4.0049	-0.372336	-0.345145	-0.0704936	-0.23441	-0.29572	0.223547	0.589652	0.330112	-0.398571	-0.43119	-0.385901	-0.0986916	2.80912	-0.150047	-0.422594	-0.428356	-0.42045	-0.219885	-0.41044	-0.254321	0.113493	-0.34506	-0.405014	-0.477092	-0.246368	-0.306323	-0.0823379	-0.396347	-0.288439	-0.296022	-0.455495	-0.405866	-0.426771	-0.300859	-0.348917
477.225m/z	8.38min	-1.99599	0.870071	0.915881	0.952872	-2.12138	-2.12789	0.989533	0.965813	0.797775	0.965415	1.48706	1.46509	1.54007	1.25159	1.10615	1.65317	0.915829	1.10125	-1.69273	-1.44666	-1.6211	0.570515	0.488178	0.648425	0.678539	2.71469	0.834015	-2.12701	-2.13088	-2.12557	-1.99077	0.696254	0.829593	1.05305	-2.0749	0.652362	0.755373	-2.00857	-2.04886	2.02632	1.73024	0.949018	1.24093	1.02387	-2.11577	0.892926	0.599835	1.17898
477.227m/z	9.94min	-0.238841	0.0126886	-0.259649	-0.256139	-0.418401	-0.427726	-0.599908	-0.223234	-0.565023	-0.431162	-0.410057	-0.401072	-0.414719	-0.378093	-0.351923	-0.0875845	-0.245346	-0.304354	0.195415	0.547774	0.29798	-0.403344	-0.434737	-0.391149	-0.114724	2.6839	-0.164151	-0.426465	-0.432009	-0.424401	3.68438	-0.414767	-0.264509	0.0894938	-0.351841	-0.409544	-0.478916	4.0882	-0.314559	-0.0989841	-0.401203	-0.297347	-0.304645	-0.45813	-0.410365	-0.430484	-0.3093	-0.355553
478.203m/z	8.10min	-0.0516974	0.272153	-0.0784879	-0.0739694	-0.282886	-0.294892	-0.51658	-0.0316024	-0.471665	-0.299316	-0.272143	-0.260574	-0.278145	-0.230988	-0.197294	0.143049	-0.0600733	-0.136047	0.507418	0.96109	0.639473	-0.263499	-0.303919	-0.247798	0.108107	3.71141	0.0444679	-0.293268	-0.300407	-0.29061	4.98962	-0.278206	-0.0847457	0.371042	-0.197188	-0.271482	-0.3608	-0.0748909	-0.149187	0.128372	-0.260742	-0.127025	-0.136422	-0.334037	-0.272539	-0.298443	-0.142415	-0.201968
479.166m/z	11.06min	-0.271958	3.10425	-0.291935	-0.288566	-0.444355	-0.453308	-0.618622	-0.256973	-0.585129	-0.456608	-0.436345	-0.427717	-0.44082	-0.405655	-0.380529	-0.126734	-0.278204	-0.334857	0.144977	0.483281	0.24345	-0.429899	-0.46004	-0.41819	-0.152791	2.5342	-0.200247	-0.452097	-0.457421	-0.450116	-0.264781	-0.440866	3.06492	0.0432806	-0.38045	-0.435852	-0.502456	4.71211	4.55546	-0.137679	-0.427843	-0.32813	-0.335137	-0.482499	-0.43664	-0.455956	-0.339606	-0.384015
479.188m/z	8.10min	-0.0903551	0.203314	-0.114649	-0.110551	-0.299998	-0.310885	0.682836	-0.0721328	-0.471183	-0.314897	-0.290256	-0.279765	-0.295698	-0.252937	-0.222383	0.0862418	-0.0979504	-0.166843	0.416653	0.828044	0.536401	-0.282417	-0.31907	-0.26818	0.054556	3.32204	-0.00315198	-0.309412	-0.315886	-0.307002	-0.0816281	-0.295754	-0.120323	0.292987	-0.222287	-0.289657	-0.37065	-0.111387	-0.178759	0.0729325	-0.279918	-0.158662	-0.167184	-0.346382	-0.290615	-0.314105	-0.172618	-0.226621
479.207m/z	13.73min	-0.153284	0.12111	-0.175983	-0.172155	-0.349167	-0.359339	-0.547173	-0.136258	-0.509117	-0.363088	-0.340065	-0.330262	-0.34515	-0.305195	-0.276646	0.0117219	4.58	4.60181	0.320447	0.704836	0.432335	-0.33274	-0.366988	-0.319437	-0.0178843	3.03514	-0.0718046	-0.357963	-0.364012	-0.355712	-0.14513	-0.345202	-0.181286	0.204897	-0.276556	-0.339505	-0.415182	-0.172936	-0.235886	-0.000713904	-0.330405	4.59651	-0.22507	-0.392507	-0.3404	-0.362348	-0.230148	-0.280606
480.164m/z	7.88min	-0.167029	0.128951	-0.191514	-0.187384	-0.378322	-0.389294	-0.591905	-0.148663	-0.550855	-0.393338	-0.368503	-0.35793	-0.373988	3.36523	3.57089	0.0109578	-0.174684	-0.244119	0.34397	0.758599	0.46466	-0.360603	-0.397545	-0.346253	-0.0209775	3.27223	-0.0791396	-0.38781	-0.394335	-0.385382	-0.158233	-0.374045	-0.197233	0.21933	-0.299999	-0.3679	-0.449531	-0.188227	-0.256129	2.681	-0.358084	-0.235874	-0.244462	-0.425071	-0.368865	-0.39254	-0.24994	-0.304367
480.202m/z	9.60min	-0.687973	-0.480126	-0.705167	-0.702267	-0.836349	-0.844054	-0.986333	-0.675076	2.24425	-0.846893	-0.829454	-0.822029	-0.833306	-0.803041	-0.781416	-0.562985	3.22519	2.81726	-0.329134	1.93977	-0.244382	-0.823906	-0.849847	-0.813829	-0.585411	1.72717	-0.626254	-0.843012	-0.847593	-0.841306	-0.681796	-0.833345	2.58115	2.3343	-0.781348	-0.82903	2.15973	-0.702858	-0.750541	-0.572405	2.65607	3.14082	-0.742349	-0.869177	1.17176	1.67977	-0.746195	-0.784416
481.132m/z	2.17min	0.555947	0.637629	0.43332	0.0551191	0.127609	0.22899	-3.2084	0.809688	-3.18745	1.67104	1.69484	1.67554	1.66594	1.70251	1.71849	1.6763	-0.550826	-3.0309	1.84638	1.90474	-2.66915	-3.09035	-3.1092	-0.0496031	-2.91701	3.23272	-2.9467	0.235885	0.305225	0.313507	-2.98706	-3.09721	-3.00697	0.984633	0.375774	0.821808	-3.13574	-3.00237	0.265058	1.73377	-3.08906	-3.02669	1.72955	0.14351	0.115751	-1.28871	1.61379	1.53689
481.219m/z	21.32min	-0.49242	-0.287856	-0.509343	-0.506488	-0.638452	-0.646036	-0.786068	-0.479727	-0.757697	3.64774	3.78599	3.79578	-0.635458	3.09148	-0.584388	-0.369406	-0.497711	2.60521	-0.139249	0.147317	-0.0558354	-0.626206	-0.651738	-0.616289	-0.391478	1.88458	-0.431676	-0.64501	-0.64952	-0.643332	-0.486341	-0.635497	-0.513295	-0.225392	-0.584321	-0.631249	-0.687668	-0.50707	-0.554	-0.378677	-0.624465	-0.540001	3.10864	-0.670763	-0.631917	-0.648279	3.41521	3.448
481.221m/z	7.20min	-0.376063	-0.168718	-0.393215	-0.390322	-0.52408	-0.531767	-0.673702	-0.363197	-0.644945	-0.534599	-0.517202	-0.509795	-0.521044	-0.490853	-0.46928	-0.251377	-0.381425	-0.430067	-0.018091	0.27237	0.0664564	-0.511667	-0.537546	-0.501615	-0.273749	2.03325	-0.314493	-0.530727	-0.535298	-0.529026	3.79171	-0.521084	-0.397222	-0.105405	-0.469212	-0.516779	-0.573964	-0.390912	-0.43848	-0.260774	-0.509903	-0.424291	-0.430307	-0.55683	-0.517455	-0.53404	-0.434144	-0.472272
485.137m/z	2.34min	-0.350422	-0.0928055	-0.371733	-0.368139	-0.534327	-0.543878	1.70871	-0.334437	1.9106	-0.547397	-0.525782	-0.516579	3.02722	-0.493044	-0.466241	-0.195505	-0.357085	-0.41752	0.0943429	0.455229	0.199389	-0.518905	-0.551059	-0.506416	-0.223301	2.64305	-0.273924	2.69592	-0.548265	2.55141	-0.342766	-0.530605	-0.376711	-0.0141416	-0.466157	-0.525256	-0.596306	-0.368872	-0.427973	-0.207181	-0.516713	-0.410344	2.89472	-0.575017	-0.526096	-0.546703	-0.422586	3.42093
486.877m/z	1.36min	-0.326232	-0.0500577	2.66697	-0.345225	-0.523385	-0.533624	1.96837	-0.309095	-0.684373	-0.537397	-0.514224	-0.504358	-0.519342	-0.479128	-0.450394	-0.160156	-0.333375	-0.398164	0.150572	0.537455	0.263186	-0.506852	2.49311	-0.493463	2.4286	2.88288	2.44039	-0.532239	-0.538327	-0.529973	2.63288	-0.519395	-0.354415	0.0342728	-0.450304	-0.513661	-0.589829	-0.346011	-0.409369	-0.172672	-0.504502	-0.39047	-0.398484	-0.567006	-0.514561	-0.536652	-0.403594	-0.45438
487.067m/z	7.50min	-0.0354369	0.305956	-0.0636785	-0.0589153	-0.279148	-0.291804	-0.525501	-0.0142534	-0.478153	-0.296468	-0.267823	-0.255627	-0.27415	-0.224439	-0.18892	0.169858	-0.0442665	-0.124355	0.553964	1.03221	0.693171	-0.258711	-0.30132	-0.242159	0.133023	3.9315	0.0659374	-0.290092	-0.297618	-0.287291	-0.0252917	-0.274215	-0.0702753	0.410201	-0.188808	-0.267127	-0.361282	-0.0598866	-0.138207	0.154386	4.11556	4.54308	-0.124751	-0.33307	-0.26824	-0.295547	-0.131068	-0.193847
487.108m/z	2.36min	-0.88541	-0.456966	-0.651602	1.32706	1.25117	1.08314	-0.744368	-0.227202	-0.673618	0.776172	0.800648	0.752487	0.7635	0.962112	0.931366	0.362167	1.30513	0.0181441	-3.51849	-3.27146	-3.44659	-3.93828	-3.96029	1.46702	-0.857778	2.15017	-1.16885	1.63207	1.51828	-3.95305	-3.81771	0.629131	0.735969	0.0319707	1.62872	-0.87298	0.524592	1.31122	1.23993	1.06327	1.12071	1.3075	0.0458725	1.66812	1.59853	-0.648426	0.882114	0.932564
488.160m/z	1.62min	0.91902	1.20408	-1.73699	2.18003	2.11879	2.02717	0.918542	-1.71241	0.904736	-1.85279	-1.83854	-0.167793	0.758864	-1.81696	-1.79929	0.24819	2.11625	1.28169	0.272656	0.515565	-1.36052	0.877939	-1.8552	1.9681	0.809383	0.250295	-1.67252	-1.84961	2.29894	2.35296	-1.7179	2.0352	2.08922	-1.50127	2.39946	-1.83819	1.85708	2.23244	2.21194	-1.62852	1.83815	2.02047	-1.76737	2.40631	2.43968	1.18635	0.0131741	-1.80174
488.884m/z	5.46min	-0.167015	0.0999728	-0.189102	4.16681	-0.357611	-0.367508	-0.550272	-0.150448	-0.513243	-0.371156	-0.348754	-0.339216	-0.353702	-0.314825	-0.287047	-0.00646282	-0.17392	-0.236554	0.293929	0.667943	0.402797	-0.341628	-0.374951	-0.328683	-0.0352699	2.93535	-0.0877348	-0.36617	4.8377	5.16122	-0.159081	-0.353753	-0.194261	0.181498	-0.28696	-0.348209	-0.421844	-0.186136	-0.247387	-0.018563	-0.339355	-0.229116	-0.236863	-0.399781	-0.34908	-0.370436	-0.241804	-0.2909
489.066m/z	12.31min	-0.751451	-0.552594	-0.767901	-0.765127	-0.893409	-0.900782	-1.03691	-0.739112	-1.00933	2.54163	2.29912	2.3621	2.26621	2.20278	-0.840853	2.0085	-0.756594	-0.803245	-0.408133	-0.129561	-0.327046	-0.881505	-0.906324	-0.871864	-0.653325	1.55924	-0.692402	-0.899784	-0.904168	-0.898153	-0.745541	-0.890536	-0.771744	-0.491873	-0.840788	-0.886407	-0.941252	-0.765693	-0.811313	2.50167	-0.879812	-0.797705	2.58449	-0.924818	-0.887056	-0.902962	2.74649	2.64494
491.129m/z	9.79min	-0.0634545	0.249423	-0.0893372	-0.0849718	-0.286809	-0.298408	-0.512585	-0.0440404	-0.469192	-0.302683	-0.27643	-0.265253	-0.282228	-0.23667	-0.204118	0.124693	-0.0715466	-0.144946	0.476716	0.915015	0.604295	-0.268079	-0.307129	-0.25291	0.0909347	3.57214	0.0294523	-0.296839	-0.303736	-0.294272	-0.0541567	-0.282288	-0.095383	0.34496	-0.204015	-0.275792	-0.362083	-0.085862	-0.15764	0.110513	-0.265416	-0.13623	-0.145308	-0.336227	-0.276812	-0.301839	-0.151098	-0.208633
491.132m/z	7.99min	0.00780969	0.367394	-0.0219369	-0.0169198	-0.248888	-0.262218	-0.508368	0.030122	-0.458497	-0.267131	-0.23696	-0.224114	-0.243623	-0.191264	-0.153852	0.224044	-0.00149044	-0.0858467	0.628618	1.13235	0.775243	-0.227362	-0.272242	-0.209928	0.185247	4.18613	0.114586	-0.260415	-0.268342	-0.257465	0.0184955	-0.243692	5.41941	0.477194	-0.153734	-0.236226	-0.335399	-0.0179429	-0.100437	0.207748	-0.224301	-0.0758295	-0.0862634	-0.305683	-0.237399	-0.266161	-0.0929176	-0.159041
491.160m/z	2.16min	-0.406856	-0.172311	2.19153	-0.422986	-0.574291	-0.582986	2.73983	-0.392302	-0.711012	-0.58619	-0.56651	-0.558131	-0.570857	-0.536704	-0.512302	-0.265813	-0.412922	-0.467944	-0.00192333	0.326642	0.0937154	3.56088	3.41865	-0.548879	-0.291119	2.31852	-0.337209	-0.58181	-0.58698	-0.579885	-0.399886	-0.570902	-0.43079	-0.100692	-0.512225	-0.566032	-0.630719	-0.423653	-0.477461	-0.276443	-0.558254	-0.461411	-0.468216	-0.611336	-0.566797	3.41657	-0.472557	-0.515687
492.238m/z	8.30min	0.00922286	0.37023	-0.0206414	-0.0156045	-0.24849	-0.261874	-0.508997	0.0316235	-0.458929	-0.266806	-0.236515	-0.223618	-0.243205	-0.190638	-0.153078	0.226313	-0.000114059	-0.084804	0.632487	1.13821	0.779692	-0.226879	-0.271936	-0.209376	0.187362	4.20408	0.116421	-0.260063	-0.268021	-0.257101	0.0199509	-0.243274	-0.0276171	0.480464	-0.15296	-0.235778	-0.335343	-0.0166316	-0.0994516	0.209952	-0.223806	-0.0747472	-0.0852223	-0.30551	-0.236956	-0.265832	-0.0919029	-0.158288
492.238m/z	7.74min	0.00529695	0.360344	-0.0240743	-0.0191205	-0.248162	-0.261324	-0.504368	0.0273278	-0.455126	-0.266175	-0.236384	-0.2237	-0.242964	-0.191265	-0.154325	0.218803	-0.00388584	-0.0871777	0.618272	1.11565	0.763048	-0.226907	-0.271221	-0.209694	0.180495	4.1309	0.110726	-0.259544	-0.267371	-0.256631	0.0158479	-0.243032	-0.0309349	0.468759	-0.154209	-0.23566	-0.333581	-0.0201307	-0.101584	0.202712	-0.223885	-0.077287	-0.0875892	-0.304241	-0.236818	-0.265217	-0.0941594	-0.159449
492.241m/z	8.85min	-0.120355	0.160719	-0.143607	-0.139685	-0.321006	-0.331426	-0.523832	-0.102914	-0.48485	-0.335266	-0.311682	-0.301641	-0.316891	-0.275963	-0.24672	0.0486677	-0.127625	-0.193563	0.364908	0.758654	0.479519	-0.30418	-0.339261	-0.290553	0.0183408	3.14569	-0.036892	-0.330017	-0.336213	-0.32771	-0.112002	-0.316945	-0.149038	0.246545	-0.246628	-0.311109	-0.388628	-0.140485	-0.204967	0.0359292	-0.301787	-0.185733	-0.193888	-0.365401	-0.312026	-0.334508	-0.19909	-0.250776
493.081m/z	2.50min	-0.320197	-0.0664024	-0.341192	-0.337651	-0.501374	-0.510783	-0.684515	-0.304449	-0.649316	-0.51425	-0.492955	-0.483889	-0.497659	-0.460703	-0.434298	-0.167578	3.07471	-0.3863	0.117969	0.473502	0.221458	-0.486181	-0.517857	-0.473877	-0.194962	2.62886	-0.244834	-0.50951	-0.515105	-0.507428	-0.312655	2.87989	-0.346096	0.0110944	-0.434215	-0.492438	-0.562434	-0.338373	-0.396597	3.23536	-0.484021	-0.37923	-0.386594	-0.54146	-0.493265	-0.513566	-0.39129	-0.43796
493.140m/z	8.00min	-0.460695	-0.235323	-0.479338	-0.476194	-0.621581	-0.629936	-0.784212	-0.44671	-0.752955	-0.633015	2.43389	-0.606054	2.00645	2.41735	2.02987	2.73774	-0.466524	-0.519394	3.38451	0.244116	0.0202987	-0.60809	-0.636218	-0.597163	-0.349485	5.83753	-0.393772	-0.628806	-0.633774	-0.626957	-0.453997	-0.618325	-0.483693	-0.166505	-0.561943	-0.613645	-0.675803	-0.476835	-0.528539	-0.335382	-0.606171	-0.513116	1.64103	-0.657178	-0.614381	-0.632407	2.2426	2.61851
493.144m/z	13.25min	-1.28766	2.72262	2.60356	2.54985	1.12308	-1.41353	1.3338	-1.27726	1.50518	1.24614	1.24216	-1.39577	1.38564	-1.38046	-1.36302	2.38554	-1.292	-1.33132	2.69156	2.77981	2.5768	-1.39728	-1.4182	-1.38916	-1.20495	3.82205	-1.23789	-1.41269	-1.41639	-1.41132	2.31589	-1.4049	2.62423	-1.06886	-1.36296	2.48263	2.50526	2.63738	-1.33812	1.28392	-1.39586	1.82371	1.61501	-1.43379	-1.40196	1.5073	1.55767	1.28797
493.146m/z	11.81min	-0.748375	-0.557065	-0.764201	-0.761532	-0.884945	-0.892038	-1.023	-0.736504	2.52866	-0.894651	-0.878599	-0.871765	-0.882144	2.15304	-0.834383	2.68339	2.79718	2.88449	-0.418087	-0.150088	-0.340078	2.93853	2.86485	2.72069	-0.653973	1.47461	-0.691567	2.49531	2.39387	-0.889508	-0.74269	-0.882181	-0.767897	3.93291	2.09324	-0.878209	-0.930972	-0.762076	-0.805965	-0.642002	-0.871864	-0.792873	-0.798424	-0.915162	-0.878833	-0.894135	3.03028	-0.837144
493.149m/z	13.95min	2.95286	-0.681152	-0.88515	-0.882522	-1.00407	-1.01105	1.97834	1.78547	2.23518	-1.01363	-0.997816	-0.991085	-1.00131	-0.973873	-0.95427	-0.756263	2.07236	-0.918637	-0.544279	-0.280339	-0.467451	1.77593	1.85861	-0.983653	1.82193	1.31976	3.41614	-1.01011	-1.01426	-1.00856	-0.863965	3.32662	-0.888791	2.00964	-0.954208	2.57043	-1.0494	-0.883058	2.53859	-0.764802	-0.991183	-0.913389	-0.918856	-1.03383	-0.998046	-1.01312	-0.922342	-0.956989
493.185m/z	9.86min	-0.0445093	0.282143	-0.0715315	-0.066974	-0.277698	-0.289808	-0.513414	-0.0242403	-0.46811	-0.29427	-0.266862	-0.255193	-0.272915	-0.225351	-0.191365	0.151922	-0.0529576	-0.129588	0.519444	0.97704	0.652641	-0.258143	-0.298913	-0.242306	0.116677	3.75115	0.0524881	-0.288169	-0.29537	-0.285489	-0.0348021	-0.272978	3.99422	0.381887	-0.191259	-0.266196	-0.356286	-0.0679033	-0.142842	0.137118	-0.255363	5.40111	-0.129967	-0.329292	-0.267261	-0.293389	-0.136012	-0.19608
494.821m/z	1.38min	-0.767441	1.82497	1.56951	-0.782624	-0.925039	-0.933223	1.41055	-0.753743	-1.05373	-0.936239	-0.917716	-0.909829	-0.921807	2.12814	2.11307	-0.634686	-0.773151	-0.824941	2.24926	-0.0770405	2.34216	-0.911823	-0.939377	-0.90112	1.50676	1.79781	-0.701887	-0.932116	2.52015	-0.930305	1.46992	-0.921849	-0.78997	-0.479267	-0.86662	-0.917265	-0.978152	-0.783252	-0.833898	2.68418	1.87626	-0.818791	-0.825197	-0.959908	-0.917985	1.71529	-0.829282	-0.869878
495.074m/z	9.52min	-0.038302	0.301394	-0.0664033	-0.0616637	-0.280802	-0.293395	-0.52593	-0.0172237	-0.478817	-0.298036	-0.269533	-0.257398	-0.275828	-0.226365	4.60633	0.165973	-0.0470877	-0.126778	0.548169	1.02404	0.686685	-0.260466	-0.302864	-0.243997	0.129321	3.90892	0.0625684	-0.291692	-0.29918	-0.288904	-0.0282072	-0.275893	-0.0729672	0.405121	-0.190911	-0.26884	-0.362528	-0.0626302	-0.140561	0.150578	-0.257575	-0.117315	-0.127172	-0.334456	-0.269948	-0.29712	-0.133458	-0.195924
495.077m/z	12.75min	-0.0315864	0.321964	-0.0608338	-0.0559009	-0.283977	-0.297084	-0.539103	-0.00964845	-0.490069	-0.301914	-0.272249	-0.259618	-0.278801	-0.22732	-0.190535	0.18102	-0.0407305	-0.123671	0.578805	1.07408	0.72297	-0.262812	-0.306939	-0.245671	0.142873	4.07663	0.0733981	-0.295311	-0.303104	-0.29241	-0.0210799	-0.278868	-0.0676655	0.429922	-0.19042	-0.271527	-0.369036	-0.0569069	-0.138016	0.164997	-0.259802	-0.113822	-0.124081	-0.339819	-0.27268	-0.30096	-0.130623	-0.195638
495.110m/z	5.42min	-0.282118	-0.0196866	-0.303828	-0.300166	-0.469461	-0.47919	2.85781	-0.265834	-0.622438	-0.482775	-0.460756	-0.451381	-0.465619	-0.427406	-0.400102	-0.124306	-0.288906	3.45903	0.17096	0.538591	0.27797	3.25021	3.41548	-0.441028	-0.152621	2.7673	-0.204191	-0.477874	-0.483659	-0.475721	-0.27432	-0.465669	-0.308899	0.0604475	-0.400016	-0.46022	-0.532599	-0.300913	-0.361119	-0.1362	-0.451517	-0.34316	-0.350775	-0.510912	-0.461076	3.15124	-0.355631	-0.403889
495.112m/z	2.22min	1.81712	2.07748	1.87725	-1.67892	-1.79179	-1.79827	-1.91804	1.89169	-1.89377	1.47355	1.39723	1.40764	-1.78923	1.45677	1.57809	-1.56168	1.59303	1.68466	2.34313	2.57402	2.41985	-1.78131	-1.80315	-1.77283	0.680388	0.366106	-1.61494	-1.7974	-1.80125	-1.79596	-1.66169	1.34936	1.44943	2.10111	0.803353	1.83543	1.21628	-1.67942	-1.71956	1.47904	1.45041	1.62381	1.84858	-1.81942	-1.7862	0.0924821	1.5205	1.19844
495.159m/z	8.60min	1.01777	1.75033	1.66705	-1.75577	-1.86425	-1.87048	0.657925	1.90212	-1.96227	0.937131	0.916174	0.908132	-1.86178	-1.8373	0.917192	2.00078	-1.74855	0.930479	1.91839	2.03112	2.31434	-1.85418	-1.87517	-1.84603	1.99275	4.10773	1.78716	-1.86964	-1.87334	-1.86826	0.993051	1.66844	1.85796	2.36069	-1.81975	1.80517	1.88154	-1.75624	-1.79482	1.38474	0.932991	0.957393	0.818664	-1.89081	-1.85887	0.847272	1.12303	-1.82223
495.161m/z	11.29min	-0.34331	-0.108122	-0.362766	-0.359484	-0.511204	-0.519923	-0.680918	-0.328716	-0.648299	-0.523136	-0.503402	-0.495	-0.507761	-0.473515	-0.449045	-0.201881	-0.349393	-0.404566	0.0627322	0.392198	0.158633	-0.497124	-0.526478	-0.485722	-0.227256	2.38954	3.24631	-0.518743	-0.523928	-0.516814	2.99982	3.40766	3.99309	-0.0363072	-0.448968	-0.502922	-0.567787	-0.360153	-0.414109	-0.212539	-0.495123	-0.398014	-0.404839	-0.548351	-0.503689	-0.522502	-0.409191	-0.452439
495.243m/z	8.82min	-0.147608	0.108389	-0.168786	-0.165214	-0.330358	-0.339849	-0.515089	-0.131724	-0.479585	-0.343346	-0.321866	-0.312721	-0.32661	-0.289334	-0.2627	0.00633482	-0.154229	-0.214285	0.294361	0.65298	0.398748	-0.315033	-0.346985	-0.302622	-0.0212864	2.82705	-0.0715917	-0.338565	-0.344208	-0.336464	-0.140001	-0.326659	-0.173733	0.186559	-0.262616	-0.321344	-0.391948	-0.165942	-0.224672	-0.00526723	-0.312854	-0.207153	-0.214582	-0.370793	-0.322179	-0.342656	-0.219319	-0.266394
496.306m/z	18.49min	-0.293775	-0.0536483	-0.313639	-0.310289	-0.465194	-0.474096	4.28427	-0.278875	3.52578	-0.477377	-0.457229	-0.44865	-0.461679	-0.426713	-0.40173	-0.149375	-0.299985	4.13004	0.120794	0.457179	0.218709	3.32253	-0.48079	-0.439177	-0.175284	2.49646	-0.222471	-0.472892	-0.478185	-0.470922	-0.286639	-0.461725	-0.318279	0.0196748	-0.401652	-0.456739	-0.522965	-0.310972	-0.36606	-0.160258	-0.448775	-0.349628	-0.356595	-0.503122	-0.457522	4.31211	-0.361039	-0.405196
496.313m/z	7.79min	3.63547	-0.0643267	-0.318651	-0.315374	-0.466904	-0.475612	-0.636405	-0.284645	-0.603828	-0.478821	-0.459112	-0.45072	-0.463465	-0.429262	-0.404823	-0.157968	-0.305295	-0.360399	0.106314	0.435368	0.202095	-0.452842	-0.482159	-0.441454	-0.183312	2.43021	-0.22947	-0.474434	-0.479612	-0.472506	4.57322	-0.46351	-0.32319	0.00739855	-0.404746	-0.458633	-0.523416	-0.316042	-0.36993	-0.168613	-0.450843	-0.353856	-0.360672	-0.504005	-0.459399	-0.478187	-0.365018	-0.408213
499.103m/z	8.57min	-0.452093	-0.212415	-0.47192	-0.468576	-0.623192	-0.632078	-0.796146	2.5467	1.87191	-0.635352	-0.615241	2.17239	2.56427	2.47276	-0.559847	-0.307964	2.54451	2.08614	-0.0382991	0.297457	0.0594326	-0.608844	-0.638758	-0.597224	-0.333824	5.38844	-0.380922	-0.630876	-0.636159	-0.628909	-0.44497	-0.619729	-0.476551	-0.139229	-0.559768	-0.614753	-0.680855	-0.469258	-0.524243	-0.318826	-0.606804	-0.507842	-0.514796	-0.661049	-0.615534	-0.634706	-0.519232	-0.563306
499.143m/z	2.18min	1.20965	1.48597	1.28011	0.983482	1.139	1.16792	-2.01094	1.41352	-1.98665	1.6541	1.68258	-1.87249	-1.882	1.3556	-1.83827	-1.65422	1.3204	1.4555	-1.45717	2.10287	1.89918	-1.87408	-1.89593	-1.86558	-1.67311	0.275547	-1.70753	0.912684	-1.89404	-1.88874	-1.75433	1.17992	1.25983	1.54607	1.21499	1.18357	0.970021	1.26099	-1.81226	1.62437	-1.87259	1.40512	-1.80535	-1.91222	-1.87896	-1.89297	-1.80859	-1.8408
499.164m/z	2.61min	-1.32611	-1.16122	-1.33975	-1.33745	-1.44382	-1.44994	1.12953	-1.31588	-1.53994	2.15959	2.05585	2.16286	2.31271	2.10183	2.21647	2.29983	-1.33038	-1.36906	-1.04144	1.93122	2.05921	-1.43395	-1.45453	-1.42596	-1.24475	4.14306	-1.27715	-1.44911	-1.45274	-1.44776	-1.32121	-1.44144	-1.34294	-1.11088	-1.40019	-1.43802	-1.48349	-1.33792	-1.37575	2.20163	-1.43255	-1.36447	2.08487	-1.46987	-1.43855	1.13584	2.28891	2.2897
500.143m/z	1.72min	-1.09898	-0.934228	-1.11261	2.87835	2.81919	2.91807	-1.33548	-1.08876	-1.31263	-1.22495	-1.21112	-1.20524	-1.21418	-1.19019	-1.17305	-0.999907	2.04982	-1.14189	-0.814544	-0.583751	-0.747365	-1.20673	-1.22729	3.03742	-1.01768	0.815399	-1.05006	2.7362	2.71661	2.71029	-1.09408	1.04076	1.39982	-0.883922	2.68	-1.21079	1.05776	2.92213	2.89457	-1.00737	1.95145	2.07686	-1.14208	2.80058	2.81328	-1.2245	-1.14513	-1.17542
500.919m/z	1.30min	2.53281	2.6623	-0.376992	-0.373693	-0.526237	-0.535003	-0.696873	-0.342758	-0.664077	-0.538234	-0.518393	-0.509945	-0.522775	-0.488343	-0.463741	-0.215233	-0.363547	-0.41902	0.0508169	0.382073	0.147239	3.77104	-0.541594	-0.500617	3.74049	2.39026	-0.287214	-0.533817	-0.53903	-0.531877	3.58389	1.42006	-0.381562	-0.0487605	-0.463663	-0.51791	-0.583127	-0.374366	-0.428614	-0.22595	-0.510068	-0.412432	-0.419294	-0.563586	-0.518682	-0.537596	-0.42367	-0.467153
501.127m/z	2.46min	-0.982822	-0.799495	-0.997988	2.52724	2.52459	2.40718	-1.24599	-0.971447	-1.22056	1.83436	1.70635	1.6879	1.42952	-1.08432	-1.06524	-0.872579	-0.987564	-1.03057	1.44535	-0.409498	-0.59156	-1.10272	-1.1256	2.59071	-0.892359	1.14742	-0.928384	2.29108	2.49483	2.64358	-0.977374	-1.11105	-1.00153	-0.743515	2.70044	-1.10724	-1.1578	2.64819	2.55949	-0.880887	-1.10116	-1.02546	1.40661	2.4464	-1.10784	-1.1225	1.71679	-1.06789
503.044m/z	14.32min	-0.343986	-0.142818	-0.360627	-0.357821	-0.487594	-0.495052	-0.63276	-0.331503	-0.60486	-0.497801	-0.480921	-0.473735	-0.484649	-0.455357	-0.434427	3.97711	-0.349189	-0.396382	0.00332327	0.285133	0.0853523	-0.475552	-0.50066	-0.465799	-0.244719	5.76891	-0.28425	-0.494043	-0.498478	-0.492393	-0.338008	-0.484688	-0.364515	2.73761	-0.434361	-0.480511	-0.535993	-0.358393	-0.404544	-0.232131	-0.473839	-0.390778	-0.396615	-0.519369	-0.481167	-0.497258	-0.400337	-0.43733
503.044m/z	17.86min	-0.112101	0.170953	-0.135517	-0.131568	-0.314166	-0.324659	-0.518421	-0.0945376	-0.479164	-0.328526	-0.304776	-0.294664	-0.310022	-0.268806	-0.239356	0.0581123	-0.119422	-0.185825	0.37658	0.773101	0.491999	-0.297221	-0.332549	-0.283498	0.0275717	3.17695	-0.0280502	-0.32324	-0.32948	-0.320917	-0.10369	-0.310076	-0.140986	0.257384	-0.239264	-0.304199	-0.382265	-0.132373	-0.197309	0.045284	-0.294812	-0.177939	-0.186153	-0.358874	-0.305122	-0.327763	-0.191391	-0.243441
503.047m/z	13.79min	-1.25017	-1.09709	-1.26284	-1.2607	-1.35945	-1.36513	-1.46992	-1.24067	0.93621	2.82958	2.83479	2.83717	2.8552	2.8955	2.83306	-1.15811	1.60692	-1.29004	-0.985875	2.16788	2.38767	-1.35029	-1.3694	-1.34287	-1.17463	0.528661	-1.20471	-1.36436	-1.36774	-1.36311	-1.24562	-1.35724	-1.26579	-1.05034	-1.31895	-1.35406	-1.39628	-1.26113	-1.29625	2.75644	1.36084	1.46799	2.60186	-1.38363	-1.35456	-1.36681	3.02497	2.97334
503.050m/z	15.99min	-0.063459	0.245084	-0.0889831	-0.0846782	-0.283719	-0.295158	-0.506368	-0.0443138	-0.463576	-0.299373	-0.273484	-0.262462	-0.279202	-0.234275	-0.202173	0.122082	-0.071439	-0.143821	0.469228	0.901456	0.595041	-0.265249	-0.303758	-0.25029	0.0887916	3.52177	0.0281608	-0.293611	-0.300412	-0.291079	-0.05429	-0.279261	-0.0949452	0.339298	-0.202073	-0.272855	-0.357951	-0.0855561	-0.15634	0.108099	-0.262623	-0.135226	-0.144179	-0.332453	-0.273861	-0.298541	-0.149888	-0.206626
503.163m/z	1.72min	-0.144957	0.162882	-0.170423	-0.166128	-0.364715	-0.376128	-0.586856	-0.125855	-0.544161	-0.380333	-0.354503	-0.343506	-0.360208	-0.315383	-0.283355	0.0401611	-0.152919	-0.225136	0.386515	0.817757	0.512041	-0.346287	-0.384708	-0.331362	0.00694628	3.4321	-0.0535462	-0.374584	-0.38137	-0.372058	-0.135809	-0.360267	-0.176371	0.256882	-0.283254	-0.353876	-0.438777	-0.167004	-0.237626	0.0262095	-0.343666	-0.21656	-0.225493	-0.413338	-0.35488	3.01441	-0.231189	-0.287798
505.116m/z	2.62min	-0.0820015	0.250447	3.74577	-0.104865	-0.319327	-0.331652	-0.559226	-0.061373	-0.513118	-0.336194	-0.308299	-0.296423	-0.31446	1.56621	-0.231463	0.117915	-0.0905998	-0.16859	0.491957	0.957672	0.627517	-0.299426	-0.340919	-0.283308	3.55222	3.781	0.0167168	-0.329985	-0.337313	-0.327257	-0.0721222	-0.314524	-0.115927	0.351961	-0.231355	-0.307621	-0.39931	-0.105811	-0.182079	0.102848	-0.296596	-0.159329	-0.168975	-0.371837	-0.308705	-0.335297	-0.175127	-0.236261
505.122m/z	14.03min	-0.190732	0.0741206	-0.212642	-0.208947	-0.379804	-0.389623	-0.570925	-0.174298	-0.534192	3.51635	-0.371018	-0.361557	-0.375926	3.81914	-0.309805	-0.031464	-0.197583	-0.259715	0.266526	0.63755	0.374523	-0.363949	-0.397005	-0.351108	-0.0600407	2.88683	-0.112086	-0.388295	-0.394133	-0.386121	-0.182862	-0.375977	-0.21776	0.154994	-0.309718	-0.370478	-0.443524	-0.209701	-0.270462	-0.0434674	-0.361694	-0.252337	-0.260022	-0.421637	-0.371342	-0.392527	-0.264923	-0.313627
505.131m/z	12.77min	-0.185741	0.0542606	-0.205595	-0.202246	-0.357071	-0.365969	-0.53026	-0.170849	-0.496973	-0.369248	-0.34911	-0.340536	-0.353558	-0.318611	-0.293641	-0.0414168	-0.191948	-0.248251	0.228612	0.564822	0.326476	-0.342704	-0.372659	-0.331068	-0.0673121	2.60305	-0.114474	-0.364765	-0.370056	-0.362796	-0.178609	-0.353604	-0.210233	0.127546	-0.293562	3.47105	-0.414813	-0.202929	-0.257989	-0.0522939	-0.340661	-0.241565	-0.248529	-0.394979	-0.349403	-0.368601	-0.25297	-0.297104
505.134m/z	12.09min	-1.69512	-1.55569	-1.70666	-1.70471	-1.79466	-1.79983	-1.89528	0.399388	-1.87594	2.48154	2.43431	2.44235	2.35213	2.45379	2.42117	2.16852	-1.69873	-1.73144	2.21075	1.3293	2.21592	-1.78631	-1.80372	-1.77955	-1.62632	3.77727	-1.65372	-1.79913	-1.8022	-1.79799	-1.69098	-1.79265	-1.70935	0.821147	-1.75776	-1.78975	-1.82821	-1.70511	-1.7371	2.73379	-1.78513	-1.72756	2.51546	-1.81668	-1.79021	-1.80136	2.79109	2.67245
506.192m/z	1.62min	-0.460194	-0.220972	-0.479984	-0.476646	-0.630969	2.49699	-0.803595	-0.44535	-0.770417	-0.643106	-0.623033	-0.614487	-0.627467	-0.592633	-0.567744	-0.316339	-0.466381	2.70653	-0.0471859	0.287933	0.0503603	-0.616648	-0.646506	2.95283	-0.34215	2.31954	-0.389159	2.4958	-0.643911	-0.636675	-0.453085	2.61538	-0.484607	2.23437	-0.567666	-0.622545	-0.688523	-0.477327	-0.532208	-0.32718	-0.614612	-0.515837	-0.522779	2.51591	-0.623326	-0.64246	-0.527206	-0.571196
507.123m/z	10.49min	-0.0671623	0.24127	-0.0926772	-0.0883739	-0.287343	-0.298778	-0.509912	-0.048024	-0.467135	-0.302991	-0.277112	-0.266094	-0.282828	-0.237917	-0.205827	0.118312	-0.0751394	-0.147496	0.465333	0.897405	0.5911	-0.268879	-0.307375	-0.253926	0.0850335	3.51678	0.0244245	-0.297231	-0.30403	-0.2947	-0.0579966	-0.282887	-0.0986371	0.33545	-0.205726	-0.276483	-0.361548	-0.0892514	-0.16001	0.104334	-0.266254	-0.138903	-0.147853	-0.33606	-0.277489	-0.30216	-0.153561	-0.210278
507.126m/z	8.27min	2.60464	2.71257	2.66896	2.41953	-0.828359	-0.835664	-0.97055	-0.675466	-0.943222	-0.838356	-0.821823	-0.814783	-0.825474	-0.796782	-0.776281	-0.569199	-0.692789	1.93132	-0.347499	3.53238	-0.267151	-0.816563	-0.841156	-0.80701	-0.59046	1.60196	2.57782	-0.834676	-0.83902	-0.833059	2.39005	2.5216	3.29179	2.3507	-0.776216	-0.821421	2.73717	3.09793	-0.74701	-0.57813	-0.814886	-0.733526	-0.739243	-0.859482	-0.822063	-0.837824	-0.74289	-0.779124
507.137m/z	9.24min	-0.289389	-0.0530174	-0.308942	-0.305644	-0.458127	-0.46689	-0.628696	-0.274722	-0.595913	-0.47012	-0.450287	-0.441842	-0.454667	-0.420249	-0.395656	-0.147248	-0.295502	-0.350953	0.118697	0.449821	0.21508	-0.443977	-0.473479	-0.432518	-0.172751	2.45721	-0.2192	-0.465705	-0.470916	-0.463766	3.7222	-0.454712	-0.31351	0.0191591	-0.395579	-0.449804	-0.514995	-0.306317	-0.360544	-0.15796	-0.441965	-0.344368	-0.351227	-0.495462	-0.450575	-0.469482	-0.355601	-0.399067
507.156m/z	2.05min	-0.0465153	0.287181	-0.0741203	-0.0694644	-0.284732	-0.297103	-0.525532	-0.0258093	4.40435	-0.301662	-0.273663	-0.261742	-0.279847	-0.231257	-0.196538	0.154152	-0.0551459	-0.133429	0.529599	0.997063	0.665668	-0.264756	-0.306405	-0.248578	0.118147	3.831	0.0525737	-0.29543	-0.302786	-0.292692	-0.0365988	-0.279911	-0.0805684	0.389076	-0.196429	-0.272982	-0.365015	-0.0704139	-0.146969	0.139029	-0.261916	-0.124133	-0.133816	-0.337439	-0.274071	4.71034	-0.139991	-0.201354
509.120m/z	8.47min	-0.130455	0.159006	-0.154401	-0.150362	-0.337094	-0.347825	-0.545973	-0.112494	-0.505827	-0.35178	-0.327492	4.30887	-0.332856	-0.290707	-0.260591	0.0436113	-0.137942	-0.205848	3.55027	0.774785	0.48732	-0.319766	-0.355894	-0.305732	0.0123794	3.23305	-0.0445017	-0.346374	-0.352755	-0.343999	-0.121853	-0.332912	-0.159994	0.247394	-0.260497	-0.326902	-0.406735	-0.151186	-0.217592	0.0304926	-0.317302	-0.197784	-0.206183	-0.382814	-0.327846	-0.350999	4.07017	4.33913
509.136m/z	11.57min	-0.881796	-0.70812	-0.896164	2.57832	-1.00578	-1.01222	-1.13111	3.27931	-1.10702	2.05603	1.93192	1.90166	1.76979	1.74541	-0.959878	3.30388	-0.886288	-0.927032	-0.58195	3.77228	3.67715	-0.995383	-1.01706	-0.986963	-0.796096	5.20316	2.02787	-1.01135	-1.01518	-1.00992	-0.876635	-1.00327	-0.89952	-0.655087	-0.959821	-0.999664	-1.04756	-0.894235	-0.934079	2.07317	-0.993905	1.5263	2.39363	2.18608	-1.00023	-1.01412	1.85421	2.15438
509.137m/z	13.79min	3.82918	-0.479569	-0.687843	-0.685159	2.05519	-0.816382	-0.948061	-0.659993	-0.921382	-0.81901	2.26508	-0.795998	1.82329	-0.778425	-0.758411	-0.556254	-0.676905	-0.722031	-0.339826	3.97626	-0.261388	-0.797735	-0.821744	-0.788409	4.11405	1.56328	-0.614809	-0.815417	-0.819658	-0.813839	3.26487	3.26776	-0.691559	-0.420831	-0.758348	-0.802477	-0.85553	3.62875	2.48486	-0.564972	-0.796098	-0.716673	-0.722254	-0.839634	-0.803105	1.98682	-0.725814	-0.761187
509.138m/z	10.22min	-0.716292	-0.537152	2.96348	-0.728612	-0.844174	-0.850816	-0.973444	3.58691	1.92069	-0.853263	-0.838232	-0.831832	-0.841552	-0.815467	-0.796829	-0.608567	-0.720925	-0.76295	-0.407015	-0.156065	3.99664	1.62064	-0.855809	-0.824765	3.71116	5.45669	-0.663098	-0.849917	-0.853866	2.42226	-0.710968	-0.841586	-0.734572	3.86113	-0.79677	3.36254	-0.887273	-0.729121	-0.770218	-0.616686	2.23722	-0.75796	-0.763158	-0.872469	-0.838451	-0.85278	-0.766473	-0.799414
509.139m/z	12.58min	-0.65667	3.94036	3.53243	3.62927	-0.78757	-0.794368	-0.91989	-0.645292	-0.894459	-0.796873	-0.781488	-0.774937	-0.784886	-0.758185	-0.739108	-0.546403	-0.661412	-0.704429	-0.340095	4.51439	-0.265324	-0.776593	-0.799479	-0.767703	-0.566188	1.47403	3.28664	-0.793449	-0.797491	-0.791944	-0.651221	-0.784921	3.47479	-0.417312	-0.739048	3.5738	3.26007	-0.669802	-0.711869	-0.554713	2.62023	-0.699321	-0.704642	-0.816533	-0.781712	-0.796379	-0.708035	-0.741754
509.149m/z	1.75min	-0.977306	-0.804945	-0.991565	2.8823	2.50881	2.61266	-1.22473	1.00396	-1.20082	-1.10909	-1.09463	-1.08848	-1.09783	-1.07273	-1.0548	-0.873657	2.77928	-1.0222	-0.679731	-0.438276	-0.609448	-1.09003	-1.11154	2.88534	-0.892254	1.02551	-0.926125	3.15724	3.40767	3.30516	-0.972184	2.57602	2.78061	-0.752314	3.35614	0.723106	2.51215	-0.98965	2.47277	-0.881469	-1.08857	2.73567	-1.0224	3.12904	3.27707	-1.10863	-1.02559	-1.05728
509.170m/z	9.64min	1.61081	1.99354	1.99684	-1.28748	-1.39782	-1.40416	-1.52125	-1.2651	-1.49752	-1.4065	-1.39214	-1.38603	-1.39531	-1.37041	-1.35261	2.49911	1.88345	1.74378	1.8634	2.11258	-0.910663	-1.38758	0.567311	-1.37929	2.22264	4.43936	2.1758	-1.4033	-1.40707	-1.4019	1.99849	2.48864	2.75999	2.59411	-1.35255	-1.39179	2.63776	-1.28796	0.927833	1.61746	1.5717	-1.3155	-1.32046	1.22589	-1.39235	-1.40603	-1.32363	-1.35508
509.283m/z	7.24min	-0.0597642	0.259387	-0.0861659	-0.081713	-0.287598	-0.299429	-0.517901	-0.0399608	-0.473637	-0.303789	-0.277011	-0.265609	-0.282925	-0.236453	-0.203248	0.132156	-0.0680186	-0.142889	0.491238	0.938326	0.621376	-0.268492	-0.308325	-0.253019	0.0977209	3.64873	0.0350056	-0.297829	-0.304864	-0.29521	-0.05028	-0.282986	-0.0923329	0.35684	-0.203143	-0.27636	-0.364381	-0.0826211	-0.155839	0.117692	-0.265775	-0.133999	-0.143259	-0.338007	-0.2774	-0.302929	-0.149165	-0.207854
513.080m/z	12.44min	-0.0507735	0.27441	-0.0776742	-0.0731371	-0.282913	-0.294968	-0.517569	-0.0305957	-0.472469	-0.299411	-0.272126	-0.260509	-0.278152	-0.230802	-0.196969	0.144774	-0.0591839	-0.13547	0.510643	0.966181	0.643241	-0.263446	-0.304033	-0.247681	0.109688	3.72782	0.0457876	-0.293338	-0.300506	-0.290669	-0.04111	-0.278214	-0.0839577	0.373705	-0.196863	-0.271463	-0.361148	-0.0740623	-0.148664	0.130037	-0.260678	-0.126411	-0.135847	-0.334275	-0.272523	-0.298534	-0.141864	-0.201662
513.099m/z	9.58min	-0.1565	2.04894	-0.181295	-0.177113	-0.370466	-0.381578	-0.586751	-0.137902	-0.545182	-0.385672	-0.360523	-0.349816	-0.366078	-0.322435	3.36328	0.0237383	-0.164252	-0.234566	0.360963	0.780838	0.48318	-0.352523	-0.389932	-0.337992	-0.008601	3.32627	-0.067499	-0.380075	-0.386682	-0.377615	-0.147593	-0.366135	-0.187087	0.234747	-0.291152	-0.359912	-0.442576	-0.177966	-0.246727	0.0101545	3.36552	-0.226216	-0.234913	-0.417807	-0.36089	-0.384864	-0.24046	-0.295576
515.047m/z	14.32min	-0.393852	-0.171056	-0.412283	-0.409175	-0.552901	-0.56116	-0.713673	-0.380028	-0.682773	3.11782	-0.54551	3.34402	-0.549639	3.49049	3.54755	-0.259875	-0.399615	-0.451881	-0.00920353	0.302904	0.0816446	-0.539563	-0.56737	-0.528761	-0.283914	2.19501	-0.327695	-0.560043	-0.564954	-0.558215	-0.387232	-0.549681	-0.416588	-0.103025	-0.493944	-0.545055	-0.606502	-0.409808	-0.460921	-0.269972	-0.537667	-0.445675	-0.452139	-0.588091	-0.545782	-0.563603	3.97759	3.95366
515.133m/z	1.91min	2.79057	2.84063	2.58067	-0.89499	-1.01215	-1.01888	3.12475	2.12474	3.02731	-1.02136	-1.00612	-0.999635	-1.00949	-0.983044	-0.964148	-0.77329	0.860165	2.92078	-0.568958	-0.314546	-0.494904	3.01464	2.41631	0.901171	3.03817	1.22779	3.07008	-1.01797	-1.02197	-1.01648	-0.877104	-1.00952	-0.901033	2.53501	-0.964089	1.99216	-1.05584	-0.895507	1.28349	-0.78152	-0.999729	-0.924743	-0.930013	-1.04083	-1.00634	-1.02087	-0.933373	-0.966769
516.896m/z	1.30min	-0.20966	0.0895981	-0.234416	-0.230241	-0.423292	-0.434387	-0.639241	-0.191091	-0.597736	-0.438475	-0.413365	-0.402675	-0.418911	-0.375336	-0.3442	-0.0297022	-0.2174	-0.287604	0.306997	0.726218	0.429024	3.19703	2.71998	-0.390869	-0.0619911	3.26768	-0.120797	-0.432886	-0.439483	-0.43043	3.04721	-0.418968	-0.240199	0.180977	-0.344102	-0.412755	-0.49529	-0.231092	-0.299746	-0.0432648	-0.40283	-0.279267	-0.287951	-0.47056	-0.413731	-0.437668	-0.293489	-0.348519
517.094m/z	2.60min	-0.242878	0.0123319	-0.263991	-0.26043	-0.425066	-0.434527	-0.609229	-0.227043	-0.573834	-0.438014	-0.4166	-0.407483	-0.42133	-0.384168	2.94903	3.32128	-0.249479	-0.30935	0.197732	0.555247	0.301798	-0.409788	-0.441641	-0.397415	-0.116945	2.72263	-0.167095	-0.433248	-0.438873	-0.431154	5.24325	-0.421379	-0.268922	0.090261	-0.357532	-0.41608	-0.486466	-0.261156	-0.319705	-0.100975	-0.407616	-0.30224	-0.309646	-0.465376	-0.416912	-0.437326	-0.314368	-0.361299
517.238m/z	8.25min	-0.0432418	0.292984	-0.0710561	-0.0663649	-0.283265	-0.295729	-0.52589	-0.0223789	-0.479258	-0.300323	-0.272111	-0.2601	-0.278342	-0.229384	-0.194402	0.158947	-0.0519378	-0.130814	0.53724	1.00825	0.67434	-0.263137	-0.305102	-0.246836	0.122669	3.86366	0.0565983	-0.294043	-0.301455	-0.291284	-0.0332502	-0.278407	-0.077553	0.395652	-0.194292	-0.271426	-0.364156	-0.0673216	-0.144457	0.143709	-0.260275	-0.121448	-0.131204	-0.336371	-0.272522	-0.299416	-0.137426	-0.199254
517.293m/z	12.56min	-0.905831	-0.704731	1.43896	-0.919661	-1.04939	-1.05685	1.85559	-0.893353	2.37137	-1.05959	-1.04272	1.69893	1.69343	1.76529	1.90521	-0.7849	-0.911032	2.88215	-0.55864	-0.276926	-0.476639	2.00057	2.05531	-1.0276	2.35713	1.43092	-0.846116	-1.05584	-1.06027	-1.05419	-0.899855	-1.04649	-0.926353	2.17342	-0.996176	-1.04231	-1.09777	-0.920233	-0.966369	1.5677	-1.03564	-0.952607	-0.958442	-1.08115	-1.04297	-1.05905	2.00307	1.82271
518.221m/z	8.01min	-0.108361	0.183275	-0.132486	-0.128417	-0.316552	-0.327363	-0.527	-0.0902646	-0.486553	-0.331348	-0.306878	-0.296459	-0.312282	-0.269817	-0.239474	0.0670136	-0.115903	-0.184319	0.395137	0.80368	0.514056	-0.299093	-0.335493	-0.284954	0.0355471	3.28041	-0.0217613	-0.325901	-0.33233	-0.323508	-0.0996942	-0.312338	-0.138122	0.272327	-0.239379	-0.306283	-0.386715	-0.129247	-0.196152	0.0537964	-0.296611	-0.176195	-0.184657	-0.362615	-0.307234	-0.330561	-0.190054	-0.243683
518.227m/z	7.52min	0.00583833	0.369444	-0.0242409	-0.0191677	-0.25373	-0.26721	-0.516113	0.0284002	-0.465684	-0.272177	-0.241669	-0.228679	-0.248407	-0.195462	-0.157631	0.224492	-0.00356581	-0.0888655	0.63359	1.14295	0.781855	-0.231963	-0.277345	-0.214335	0.18526	4.23089	0.113809	-0.265387	-0.273402	-0.262403	0.0166436	-0.248476	-0.0312669	0.480472	-0.157512	-0.240927	-0.341209	-0.0202023	-0.103619	0.208013	-0.228868	-0.0787363	-0.0892869	-0.311161	-0.242113	-0.271197	-0.0960155	-0.162879
519.082m/z	2.63min	-0.806486	-0.619833	-0.821927	-0.819323	-0.939733	-0.946652	-1.07442	-0.794904	-1.04854	-0.949202	-0.933541	2.39833	2.76359	2.68592	2.81845	-0.694243	-0.811314	-0.855101	2.32754	-0.222761	2.44284	-0.928559	-0.951855	-0.91951	-0.714382	4.80325	-0.751061	-0.945716	-0.949831	0.255271	-0.800939	-0.937036	-0.825534	-0.562838	-0.89034	1.25464	-0.984639	-0.819854	-0.862675	-0.702702	-0.92697	-0.849902	2.64479	-0.969214	-0.933769	-0.948699	2.59947	2.50981
519.136m/z	2.30min	0.761089	-1.04063	-1.22799	-1.22558	-1.33722	-1.34363	-1.46209	-1.20294	-1.43809	-1.346	-1.33148	-1.32529	-1.33468	-1.30949	2.18297	-1.10961	1.79623	-1.25875	-0.914909	2.4146	2.69015	-1.32686	-1.34846	1.39422	-1.12829	4.14601	-1.16229	-1.34276	-1.34658	1.13443	-1.20854	1.87989	1.95828	-0.987783	-1.29142	0.896569	1.94464	1.61534	1.50249	2.48235	1.85638	-1.25393	-1.25895	-1.36455	-1.33169	-1.34553	2.34127	2.18112
520.907m/z	0.29min	-2.21002	1.30148	0.729297	0.648385	0.187791	0.212454	-2.42796	-2.2006	0.547915	2.13934	2.18896	2.15188	2.19845	-2.29407	2.24046	2.25068	-2.21395	-2.24956	0.333907	0.457881	0.398901	-2.30931	-2.32826	-2.30195	-2.1351	-0.445866	-2.16494	-2.32327	2.23425	2.24681	-2.20551	-0.122929	-0.0382171	-2.01184	-2.27823	2.19419	-0.181222	0.0300002	-0.297264	-2.1256	-2.30802	-2.24533	0.480702	0.345575	1.59455	0.460308	0.509595	0.265431
521.117m/z	2.37min	3.05934	-0.19341	3.1521	-0.44278	-0.593298	-0.601948	3.36733	-0.412256	3.42908	-0.605136	-0.585558	-0.577223	-0.589882	-0.555907	-0.531632	-0.286425	-0.432769	3.55516	-0.0239085	0.302948	0.0712327	-0.57933	-0.608452	-0.568018	3.0124	2.28447	-0.35745	-0.600778	-0.605921	-0.598863	-0.4198	-0.589927	-0.450544	-0.122163	-0.531555	-0.585082	-0.649433	-0.443444	-0.496972	-0.297	-0.577344	-0.481005	-0.487775	-0.630151	-0.585843	-0.604506	-0.492093	-0.534999
521.123m/z	3.98min	-0.202278	0.070608	-0.224852	-0.221045	-0.397084	-0.4072	-0.594002	-0.185345	-0.556155	-0.410929	-0.388032	-0.378283	-0.393089	-0.353353	-0.324962	-0.0381789	-0.209336	-0.273353	0.268849	0.651125	0.380122	-0.380748	-0.414807	-0.367518	-0.0676224	2.96862	-0.121246	-0.405832	-0.411847	-0.403593	-0.194169	-0.393141	-0.230125	0.153934	-0.324873	-0.387475	-0.462736	-0.221821	-0.284425	-0.0505464	-0.378425	-0.265751	3.88433	-0.440186	-0.388365	-0.410193	4.11399	3.92234
521.128m/z	11.13min	0.623164	-1.16137	-1.33847	-1.33619	-1.44171	-1.44777	-1.55974	-1.31479	-1.53705	2.3525	2.32949	2.35134	1.97197	2.0247	2.04088	-1.22658	-1.32917	-1.36754	2.21616	-0.813407	1.41607	-1.43192	-1.45233	-1.42399	-1.24423	3.70123	-1.27637	-1.44695	-1.45056	-1.44561	-1.32008	-1.43934	-1.34163	0.644567	-1.39842	-1.43595	-1.48106	-1.33665	-1.37418	2.28489	-1.43052	-1.36299	2.12769	-1.46754	-1.43648	-1.44956	2.45465	2.38726
521.170m/z	1.71min	0.661343	0.783074	0.670268	0.877781	0.770294	-2.92608	-3.0524	0.966038	1.15984	-0.0786085	-0.448468	-0.301267	-0.145188	-0.193836	-0.168436	-0.387364	1.7237	0.985585	0.121274	0.0270767	-0.157466	1.45474	1.35989	1.02884	1.14514	-0.643256	1.22962	1.24098	1.02226	0.953019	1.19658	1.57255	1.55872	1.22299	1.03367	1.10644	1.43748	0.837678	0.782108	-2.6849	1.66745	1.6424	-2.83578	1.49578	1.30591	1.20596	-2.83919	0.0734585
521.179m/z	8.29min	-0.0507609	0.27515	-0.0777218	-0.0731746	-0.28342	-0.295502	-0.518601	-0.0305381	-0.4734	-0.299954	-0.272608	-0.260966	-0.278648	-0.231192	-0.197283	0.145224	-0.0591901	-0.135647	0.511911	0.968468	0.644805	-0.263909	-0.304586	-0.248108	0.11006	3.73628	0.046016	-0.293868	-0.301052	-0.291193	-0.0410758	-0.27871	-0.0840194	0.374667	-0.197177	-0.271944	-0.361829	-0.0741019	-0.14887	0.130454	-0.261135	-0.126568	-0.136024	-0.334896	-0.273007	-0.299075	-0.142055	-0.201987
521.315m/z	12.04min	0.0021065	0.359944	-0.0274956	-0.0225029	-0.253344	-0.26661	-0.511564	0.0243105	-0.461935	-0.271499	-0.241474	-0.22869	-0.248105	-0.196	-0.15877	0.217291	-0.00714845	-0.0910949	0.619899	1.12118	0.765812	-0.231922	-0.276584	-0.214574	0.178681	4.16013	0.108364	-0.264816	-0.272704	-0.261879	0.0127404	-0.248174	-0.0344101	0.469211	-0.158653	-0.240744	-0.339435	-0.023521	-0.105614	0.201073	-0.228877	-0.0811264	-0.0915096	-0.309864	-0.241911	-0.270534	-0.0981315	-0.163934
523.143m/z	1.86min	3.01647	3.1468	-0.5018	-0.498768	-0.638988	-0.647046	-0.795839	2.82324	2.79949	-0.650016	-0.631778	-0.624013	-0.635806	-0.604155	-0.581541	-0.353109	-0.489441	3.55209	-0.108552	0.195943	-0.0199196	-0.625976	-0.653105	-0.615438	3.18415	2.0419	-0.419275	-0.645956	-0.650748	-0.644173	-0.47736	3.29556	-0.506	-0.200085	-0.581469	3.07837	-0.691282	-0.499386	-0.549252	-0.36296	2.86124	2.91411	-0.540685	-0.67332	-0.632043	-0.649429	-0.544707	-0.584677
523.147m/z	11.02min	-0.462066	-0.270698	3.59046	-0.475227	-0.598679	-0.605773	-0.736773	-0.450192	-0.710232	-0.608388	-0.592331	-0.585494	-0.595877	-0.568012	-0.548101	-0.346987	-0.467016	-0.51191	-0.131676	3.63502	-0.053643	-0.587223	-0.611108	-0.577945	-0.367635	5.89957	-0.405241	-0.604814	-0.609032	-0.603244	-0.456379	-0.595914	-0.481595	-0.212263	-0.548039	-0.591941	3.59997	-0.475772	2.87237	-0.35566	-0.585594	-0.506578	-0.512131	-0.628905	-0.592565	-0.607872	-0.515673	-0.550863
523.149m/z	10.52min	0.931193	1.25079	-2.48757	-2.48526	-2.59218	0.481985	-2.71179	-2.46358	-2.6888	1.31125	1.26952	1.24329	1.12293	1.12409	1.09722	1.31956	0.603895	1.2167	1.99355	2.13479	1.59252	0.250705	0.316766	0.790628	-2.39207	-0.547876	-2.42464	0.32212	0.327833	0.275771	-2.46894	0.888632	0.995405	-2.2575	0.263788	-2.58635	0.725051	-2.48573	-2.52376	1.6574	0.49313	0.104282	1.04582	-2.61836	0.6671	-2.60015	2.30569	1.38421
523.150m/z	11.81min	3.49479	3.77044	-0.738296	3.15937	2.43124	-0.862421	-0.989577	2.84058	-0.963814	-0.864958	-0.849372	-0.842737	-0.852815	-0.825767	-0.806441	-0.611227	-0.727734	-0.771311	-0.402233	-0.142016	3.04813	-0.844414	-0.867598	-0.835409	-0.631269	1.43551	3.732	-0.861489	-0.865584	-0.859965	-0.71741	-0.85285	2.95197	3.09894	-0.80638	2.62592	2.61455	3.49535	-0.778847	2.66767	-0.842833	-0.766136	-0.771526	-0.884874	-0.849599	-0.864457	-0.774963	-0.809121
523.151m/z	14.30min	-0.258938	-0.0215472	-0.278576	-0.275264	-0.428405	4.15361	-0.599709	-0.244208	-0.566785	-0.440449	-0.42053	-0.41205	-0.42493	-0.390363	-0.365664	-0.116184	-0.265078	-0.320768	4.95487	0.483461	0.247707	-0.414194	-0.443823	-0.402685	-0.141798	2.49951	-0.188446	-0.436015	-0.441248	-0.434067	-0.251884	-0.424975	-0.283163	0.0509407	-0.365586	-0.420046	-0.485518	-0.27594	-0.3304	-0.126943	-0.412173	-0.314155	-0.321043	-0.4659	-0.42082	-0.439809	-0.325436	-0.36909
523.161m/z	12.87min	-0.754109	-0.569581	2.51978	-0.7668	2.97178	-0.89268	-1.019	-0.742659	-0.993404	-0.895201	-0.879718	-0.873125	-0.883137	-0.856268	-0.837069	-0.643144	-0.758882	-0.802171	-0.435529	-0.17703	-0.360285	-0.874792	-0.897823	-0.865846	2.17404	1.39008	-0.699315	-0.891754	-0.895822	-0.89024	3.66204	3.45741	-0.77294	-0.513235	-0.837009	-0.879341	-0.930234	2.79877	3.52849	-0.651507	-0.873222	-0.79703	-0.802385	-0.914985	-0.879943	-0.894703	-0.8058	-0.839732
524.840m/z	1.35min	-0.816972	-0.604594	-0.834541	-0.831578	-0.968583	-0.976456	2.03088	-0.803794	2.07315	-0.979358	1.5755	1.66768	-0.965474	-0.934549	-0.912453	1.60395	2.23781	1.77641	-0.45031	-0.152798	-0.36371	-0.955869	-0.982376	2.60538	1.46436	4.22888	-0.753908	-0.975391	-0.980073	-0.973649	1.26189	-0.965514	-0.838645	2.23757	-0.912383	-0.961105	-1.01968	-0.832182	-0.880905	-0.698885	-0.954062	-0.866371	-0.872534	-1.00213	-0.961797	-0.978785	1.30713	1.56976
525.278m/z	8.03min	-0.0991054	0.202817	-0.124082	-0.119869	-0.31464	-0.325833	-0.532511	-0.080371	-0.490637	-0.329958	-0.304625	-0.293839	-0.31022	-0.266256	-0.234844	0.0824548	-0.106914	-0.177743	0.422152	0.845106	0.545266	-0.296566	-0.334249	-0.281928	0.0498784	3.4092	-0.00945143	-0.324319	-0.330975	-0.321842	-0.0901332	3.29933	-0.129916	0.29501	-0.234745	-0.304009	-0.387278	-0.120728	-0.189994	0.0687714	-0.293996	-0.169333	-0.178093	-0.362328	-0.304993	-0.329143	-0.18368	-0.239201
528.223m/z	1.80min	-0.102038	0.22202	-0.128845	2.82041	-0.333374	-0.345388	-0.567218	-0.0819299	-0.522274	-0.349815	-0.322624	-0.311048	-0.32863	-0.281443	-0.247727	0.0928332	-0.110419	-0.186441	0.457435	0.911397	0.589574	-0.313974	-0.35442	-0.298264	0.0578685	3.66347	-0.00581099	-0.343763	-0.350906	-0.341104	-0.0924078	-0.328692	-0.135107	0.320972	-0.247621	-0.321963	-0.411338	-0.125246	3.49144	0.0781466	-0.311216	-0.177414	-0.186817	-0.384558	-0.32302	-0.348941	-0.192813	-0.252404
529.012m/z	5.51min	-0.136288	0.159418	-0.16075	-0.156624	-0.347384	-0.358347	-0.560769	-0.117939	4.12103	-0.362387	-0.337575	-0.327011	-0.343055	-0.299997	-0.269231	0.0415336	-0.143936	-0.213307	0.374236	0.78848	0.494814	-0.329682	-0.366589	-0.315346	0.009628	3.29978	-0.0484802	-0.356864	-0.363383	-0.354438	-0.127501	-0.343112	-0.166464	0.249712	-0.269134	-0.336972	-0.418527	-0.157466	-0.225305	0.028132	-0.327165	-0.205069	-0.213649	-0.39409	-0.337936	4.45263	-0.219122	-0.273499
529.116m/z	2.71min	-1.13038	-0.95657	-1.14475	-1.14233	-1.25445	-1.26089	-1.37987	-1.11959	-1.35577	2.19194	2.04842	2.27304	-1.25191	2.09751	2.12628	2.47414	-1.13487	-1.17564	1.85712	-0.58683	2.027	-1.24405	-1.26574	-1.23562	-1.04461	4.1204	-1.07877	-1.26002	-1.26385	-1.2586	-1.12521	-1.25194	-1.14811	-0.903499	-1.20846	1.2751	-1.29627	-1.14282	-1.1827	2.27744	-1.24257	-1.1708	2.36482	-1.2819	-1.2489	-1.2628	2.54062	2.39001
529.148m/z	2.29min	-2.14459	-1.97843	-2.15834	-2.15602	1.31798	1.35864	-2.38312	-2.13428	-2.36008	1.32009	1.30261	1.35805	1.31099	1.42521	1.47166	1.55044	1.18788	-2.18787	-1.85772	-1.62494	-1.78996	-2.25327	-2.27401	1.42162	-2.0626	2.72659	-2.09525	1.23333	-2.27221	1.47968	-2.13966	0.574362	-2.16155	-1.92769	1.44949	-2.25736	-2.30319	1.19806	1.07453	1.68228	1.20941	1.20161	1.2665	1.20751	1.3534	-2.2712	1.62318	1.60232
531.088m/z	4.81min	-0.0402251	0.295873	-0.0680288	-0.0633394	-0.280157	-0.292617	-0.52269	-0.0193701	-0.476076	-0.297208	-0.269008	-0.257001	-0.275236	-0.226296	-0.191328	0.161887	-0.0489178	-0.127764	0.540036	1.01086	0.677084	-0.260036	-0.301985	-0.243742	0.125623	3.8652	0.0595771	-0.290931	-0.29834	-0.288174	-0.0302373	-0.2753	-0.0745233	0.398502	3.66253	-0.268322	-0.361017	-0.0642957	-0.141401	0.146654	-0.257176	-0.118402	-0.128154	5.18269	-0.269418	-0.296302	-0.134374	-0.196178
531.174m/z	2.37min	-1.111	-0.946256	-1.12463	2.77646	2.66955	2.44694	-1.34748	-1.10078	-1.32464	-1.23696	-1.22314	-1.21725	-1.22619	-1.2022	-1.18506	-1.01193	2.74839	-1.15391	-0.826577	-0.595795	-0.759401	-1.21874	-1.2393	2.88264	-1.02971	0.80329	-1.06208	2.99743	2.93016	3.02323	-1.1061	1.96496	1.96795	-0.895951	3.04275	-1.2228	1.6771	2.554	2.42328	-1.0194	2.58354	2.66498	-1.1541	3.08866	2.92189	-1.23652	-1.15715	-1.18744
531.192m/z	14.16min	-0.0438839	0.287837	-0.0713254	4.9225	-0.28069	-0.292988	-0.520064	-0.0233005	-0.474057	-0.29752	-0.269686	-0.257836	-0.275834	-0.227531	-0.193019	0.155595	-0.0524634	-0.130283	0.528819	0.993515	0.664082	-0.260832	-0.302234	-0.24475	0.119804	3.81067	0.0546183	-0.291324	-0.298637	-0.288603	-0.0340262	-0.275897	-0.0777353	0.389128	-0.19291	-0.26901	4.27438	-0.067641	-0.143742	0.140561	-0.258009	-0.121042	-0.130667	-0.333085	-0.270092	-0.296625	-0.136806	-0.197806
533.153m/z	2.26min	-1.40722	1.28242	-1.42253	1.71732	1.77475	2.01389	-1.6729	-1.39574	-1.64723	0.976998	-1.53321	0.869371	-1.53664	-1.50969	-1.49043	-1.29593	-1.41201	1.94901	-1.08769	-0.82842	0.989551	-1.52827	-1.55137	-1.51929	-1.3159	3.83666	-1.35227	1.96595	1.82265	1.75662	-1.40172	-1.53667	1.76859	-1.16563	1.87745	-1.53283	1.56742	1.89468	1.78118	-1.30431	1.59765	1.589	-1.45564	1.61506	1.61554	-1.54824	1.21617	0.991207
535.167m/z	1.88min	-0.814845	-0.622885	-0.830725	1.7928	-0.951881	-0.958997	2.87901	-0.802934	3.01658	-0.961619	-0.945513	-0.938655	-0.94907	-0.921118	-0.901147	-0.699411	-0.81981	-0.864843	-0.483434	-0.214524	-0.40516	3.09636	3.0663	-0.931082	-0.720123	3.51477	-0.757844	2.14646	2.1011	2.20443	-0.809141	-0.949107	1.90909	-0.56427	2.11778	-0.945121	-0.998063	-0.828593	-0.872632	-0.708111	1.82628	-0.859495	-0.865065	2.08925	-0.945747	3.06242	-0.868618	-0.903917
538.080m/z	3.70min	-0.0445204	0.285621	-0.0718313	-0.067225	-0.280199	-0.292438	-0.518433	-0.024035	-0.472645	-0.296949	-0.269248	-0.257454	-0.275366	-0.227294	-0.192945	0.154009	-0.053059	-0.130508	0.525455	0.987939	0.660075	-0.260436	-0.301641	-0.24443	0.118388	3.79168	0.0535128	-0.290783	-0.298061	-0.288074	-0.0347096	4.52151	4.77919	0.38643	-0.192837	-0.268574	-0.359627	-0.0681643	-0.143903	0.139047	-0.257626	-0.121311	-0.130891	-0.332344	-0.269651	-0.296058	-0.137	-0.197709
538.887m/z	0.28min	1.58328	0.0655157	-0.256095	-0.251951	-0.44357	-0.454582	-0.657916	-0.213091	-0.61672	-0.45864	3.04708	-0.423105	-0.439221	-0.395969	2.33052	-0.0528996	-0.239205	-0.308888	0.281302	0.697413	0.402424	-0.425788	-0.462862	-0.411387	-0.084949	3.22002	-0.143319	-0.453092	2.90627	-0.450655	-0.222695	-0.439278	-0.261835	0.156217	-0.364967	-0.433111	-0.515033	-0.252796	-0.32094	-0.0663616	-0.42326	-0.300613	-0.309232	-0.490486	-0.434079	-0.457839	-0.314729	-0.369351
539.128m/z	5.91min	-0.100823	0.222349	-0.127557	-0.123048	-0.331526	-0.343507	-0.56473	-0.0807698	-0.519909	-0.347922	-0.320806	-0.309261	-0.326795	-0.279737	-0.246114	0.0935153	-0.109181	-0.184995	0.45712	0.90984	0.588898	-0.31218	-0.352515	-0.296512	0.0586462	3.65439	-0.00485909	-0.341886	-0.34901	-0.339234	-0.091219	3.44768	-0.133802	0.32103	-0.246008	-0.320147	-0.409277	-0.123967	-0.198108	0.0788689	-0.309429	-0.175992	-0.18537	-0.38257	-0.321201	-0.34705	-0.19135	-0.250778
539.139m/z	1.78min	-0.0332731	0.309719	-0.0616471	-0.0568615	-0.278126	-0.290841	-0.525633	-0.0119903	-0.478063	-0.295527	-0.266748	-0.254495	-0.273104	-0.223161	-0.187475	0.172984	-0.0421441	-0.122608	0.558889	1.03937	0.698749	-0.257593	-0.300402	-0.240964	0.135976	3.95225	0.0685761	-0.289121	-0.296682	-0.286307	4.45628	-0.27317	-0.0682747	0.414452	-0.187363	4.11651	-0.360645	-0.0578374	-0.136525	0.157439	-0.254673	-0.113053	-0.123005	-0.332301	-0.267167	-0.294602	-0.129352	-0.192425
539.236m/z	10.86min	2.96205	3.68417	-0.208054	-0.204065	-0.388507	-0.399107	-0.594825	-0.166661	-0.555172	-0.403013	-0.379023	-0.368809	-0.384322	-0.342689	-0.312943	-0.0124701	-0.191797	-0.25887	0.309214	0.709738	0.425798	-0.371391	-0.407076	-0.35753	-0.043319	3.13786	3.02315	-0.397673	-0.403976	-0.395327	-0.175906	-0.384376	-0.213579	0.188814	-0.312849	-0.37844	3.48602	-0.204879	-0.270471	-0.0254279	-0.368958	-0.250905	-0.259202	-0.433667	-0.379372	-0.402242	-0.264493	-0.317069
540.818m/z	1.38min	-0.256762	0.0340062	-0.280816	-0.276759	-0.464334	-0.475113	2.79675	-0.23872	-0.633828	-0.479085	-0.454688	-0.444301	2.57659	-0.417737	-0.387485	-0.0819095	-0.264282	1.79102	0.245238	0.652565	0.363803	-0.446927	1.56498	-0.43283	-0.113282	3.12193	-0.17042	-0.473655	-0.480065	-0.471269	-0.248121	-0.460132	-0.286434	2.99997	-0.38739	2.26279	-0.534288	-0.277586	-0.344292	-0.0950874	-0.444452	-0.324395	-0.332832	-0.51026	-0.455043	-0.478301	-0.338212	-0.391682
541.276m/z	11.12min	3.15969	3.92919	-0.443313	-0.440247	-0.581973	-0.590118	-0.740509	-0.411506	-0.710039	-0.593119	-0.574686	-0.566837	-0.578757	-0.546767	-0.523909	-0.293025	-0.43082	-0.48236	-0.0458413	0.261924	0.0437428	-0.568821	-0.596242	-0.55817	-0.316729	2.1277	3.44647	-0.589016	-0.593859	-0.587214	3.33139	3.79822	4.08607	-0.138357	-0.523837	-0.574237	3.23602	-0.440872	-0.491274	-0.302981	-0.566951	-0.476239	-0.482614	-0.616674	-0.574954	-0.592527	-0.48668	-0.52708
542.688m/z	4.91min	-0.392291	-0.125575	-0.414355	-0.410633	-0.582692	-0.592579	-0.775157	-0.375741	-0.738166	2.25714	-0.573844	-0.564316	2.23124	-0.53995	-0.5122	-0.231902	-0.399189	2.21864	0.0681828	0.441815	0.17694	-0.566725	-0.600014	-0.553794	-0.26068	2.70691	-0.313091	-0.591242	-0.597121	-0.589053	-0.384365	-0.578838	-0.419508	-0.0441332	-0.512113	2.38735	-0.64686	-0.411392	-0.47258	-0.24399	2.17055	-0.454329	2.14955	-0.624819	-0.57417	-0.595504	-0.467003	-0.516049
543.127m/z	4.87min	-0.26883	-0.636285	-0.297409	0.0822548	0.0147813	-0.0780735	0.430775	0.000733253	0.24472	0.369608	0.369375	0.590133	0.268213	0.262707	0.230784	-0.113267	-0.00997304	-0.0164333	-0.350637	-0.922749	-0.472665	0.14366	0.2311	-0.00723984	-0.277099	-4.82168	-0.469465	0.183313	0.194878	0.279087	-0.246805	0.321199	0.0260197	-0.254532	0.11318	0.296173	0.475034	0.0933255	0.142757	-0.331392	-0.103054	-0.000206546	0.25638	0.167291	0.0557365	0.0485637	0.519919	0.428114
543.172m/z	2.25min	-0.219378	0.0279991	-0.239842	-0.23639	-0.395973	-0.405144	-0.574483	-0.204028	-0.540174	-0.408524	-0.387767	-0.37893	-0.392352	-0.356331	-0.330593	-0.0706185	-0.225776	-0.283809	0.207709	0.55425	0.30858	-0.381164	-0.41204	2.31285	-0.0973096	7.57567	-0.145921	-0.403904	-0.409357	2.42061	-0.212026	-0.392399	-0.244622	0.103536	-0.330512	-0.387263	-0.455489	-0.237094	-0.293846	-0.0818299	-0.379059	-0.276917	-0.284095	-0.435046	-0.38807	-0.407857	-0.288673	-0.334163
543.537m/z	4.84min	-0.202435	0.105068	-0.227873	-0.223582	-0.421953	-0.433352	2.62053	-0.183354	-0.601202	-0.437553	-0.411752	-0.400767	-0.417451	-0.372675	-0.340682	-0.017519	-0.210388	2.57603	0.328457	0.759227	0.453845	-0.403544	-0.441924	-0.388636	-0.0506975	3.37071	-0.111124	2.44223	-0.438589	-0.429287	-0.193297	-0.417509	-0.233815	0.198965	2.68251	-0.411125	-0.495934	-0.224457	-0.295003	-0.0314553	-0.400927	-0.27396	-0.282882	-0.470522	-0.412128	-0.436724	-0.288573	-0.345119
543.692m/z	4.88min	-0.64937	-0.398831	-0.670095	-0.6666	-0.828222	1.76777	-1.00901	-0.633824	-0.974267	-0.840933	2.03695	-0.810961	-0.824554	-0.788073	-0.762007	-0.498709	1.81695	-0.714624	-0.216824	0.134147	-0.114664	-0.813224	-0.844494	1.67045	-0.525741	2.26186	-0.574974	1.61342	-0.841777	-0.834198	-0.641924	-0.824602	1.89677	-0.322328	-0.761925	-0.8194	-0.888499	1.77544	-0.72479	-0.510064	-0.811092	-0.707645	1.93754	1.73129	-0.820218	1.79304	1.61382	1.73362
545.139m/z	2.29min	-0.776105	-0.58378	-0.792015	-0.789332	-0.913401	-0.920531	-1.05219	-0.764172	-1.02551	2.68206	2.7007	2.86208	2.3718	2.22002	-0.862571	2.91733	2.09641	-0.826198	-0.444063	-0.174642	-0.36564	-0.901888	-0.925892	1.92421	-0.681203	1.45869	-0.718996	-0.919567	2.09071	-0.917988	-0.77039	-0.910622	-0.795732	-0.525053	-0.862508	-0.906629	-0.959672	-0.789879	-0.834001	-0.669168	-0.900251	2.13086	2.80981	-0.943778	-0.907256	-0.92264	-0.82998	2.42768
547.134m/z	2.28min	-0.599224	-0.398534	-0.615826	-0.613025	-0.74249	-0.749931	2.29991	-0.586771	2.33246	-0.752672	-0.735833	-0.728664	-0.739552	-0.710329	-0.689449	-0.47854	-0.604414	-0.651495	3.34619	3.6648	3.60048	-0.730476	-0.755525	-0.720746	-0.500193	1.73276	-0.53963	-0.748924	-0.753348	-0.747277	-0.59326	-0.739591	-0.619703	-0.337253	-0.689384	-0.735424	-0.790774	-0.613596	-0.659637	-0.487635	-0.728768	-0.645904	-0.651727	-0.774189	-0.736078	-0.752131	-0.655441	-0.692346
547.200m/z	7.95min	-0.0318451	0.318162	-0.0607994	-0.0559159	-0.281706	-0.294682	-0.534275	-0.010127	-0.485733	-0.299463	-0.270095	-0.257592	-0.276582	-0.225617	-0.189201	0.178631	-0.0408975	-0.123007	0.572429	1.06274	0.715149	-0.260753	-0.304438	-0.243784	0.140866	4.0352	0.0720873	-0.292926	-0.300642	-0.290054	-0.0214439	-0.276649	-0.0675626	0.425038	-0.189087	-0.269381	-0.365913	-0.0569118	-0.137208	0.162768	-0.257774	-0.113257	-0.123413	-0.336989	-0.270523	-0.298519	-0.12989	-0.194252
548.164m/z	1.74min	-1.12827	-0.974713	-1.14097	3.15798	3.10402	3.1303	-1.3487	-1.11874	-1.3274	-1.24568	-1.2328	-1.22731	-1.23564	-1.21328	-1.19731	-1.03593	2.48201	-1.16827	-0.863159	-0.648045	-0.800544	-1.2287	-1.24787	2.98746	-1.0525	0.656055	-1.08267	2.96454	2.94627	2.92943	-1.12371	-1.23567	1.7611	-0.927824	2.98278	-1.23249	-1.27484	3.20064	3.22643	-1.04289	2.41685	2.42647	-1.16844	3.1207	3.06788	-1.24527	-1.17129	-1.19952
548.765m/z	1.45min	2.09728	-0.692803	-0.899736	2.75689	2.57573	2.58879	1.70559	-0.872066	-1.13177	-1.03006	-1.01402	-1.00719	-1.01756	-0.989734	-0.96985	-0.768994	2.14447	1.67222	-0.55396	2.9929	-0.476027	1.58553	-1.03277	-0.999655	-0.789616	1.33689	1.72781	-1.02649	-1.0307	-1.02492	-0.878245	1.95384	2.06952	-0.634443	-0.969787	-1.01363	-1.06634	-0.897613	-0.941459	-0.777656	2.22493	2.32058	-0.933926	2.68015	2.77646	-1.02954	-0.937462	-0.972608
549.164m/z	1.56min	2.00042	2.01064	1.94245	-1.60345	-1.7077	-1.71369	2.27879	2.06612	2.38767	-1.7159	-1.70234	-1.69657	0.552682	0.430023	0.379121	-1.49516	1.23316	2.02997	-1.31334	0.63391	-1.24744	2.37147	2.34287	-1.69019	2.40962	1.93245	2.57858	-1.71288	-1.71645	-1.71156	2.48161	1.65658	2.09641	2.06454	-1.66494	2.06423	2.02024	-1.60391	1.25165	-1.50248	1.72874	1.67681	-1.63462	-1.73323	-1.70254	2.4318	-1.63761	-1.66732
553.132m/z	2.30min	-0.0636221	3.90595	-0.0910581	-0.0864307	-0.300381	-0.312676	-0.539706	-0.0430429	-0.493709	-0.317207	-0.289379	-0.277531	-0.295525	-0.247233	-0.212727	0.135817	-0.0721998	3.5368	0.508965	0.973567	0.644201	3.79412	-0.321921	-0.264447	0.100032	3.79015	0.0348603	-0.311013	-0.318324	-0.308291	-0.0537663	-0.295589	-0.0974667	0.369303	-0.212618	-0.288703	-0.380172	-0.0873744	-0.16346	0.120786	-0.277704	-0.140765	-0.150388	-0.352765	-0.289784	-0.316312	-0.156525	-0.217513
554.853m/z	1.36min	-0.0346555	0.322034	-0.0641625	-0.0591858	-0.289286	-0.302509	-0.546677	-0.0125228	-0.497208	-0.307382	-0.277454	1.86142	-0.284064	-0.232126	-0.195015	0.179838	-0.0438807	-0.127558	0.581154	1.08083	0.726599	4.75172	-0.312452	-0.25064	0.141353	4.11003	0.071261	-0.300721	-0.308584	-0.297794	-0.0240557	-0.284132	-0.0710548	0.430949	-0.194899	-0.276726	-0.375101	-0.0602007	-0.14203	0.163673	-0.264897	-0.117621	-0.127971	-0.345624	-0.27789	-0.30642	-0.134572	-0.200163
554.897m/z	0.29min	2.77929	0.000962088	-0.292058	-0.288282	-0.462868	-0.472901	-0.658159	2.87785	-0.620625	-0.476598	-0.45389	2.61665	-0.458906	-0.419498	2.97434	-0.106926	-0.27667	-0.340159	0.197566	0.576686	0.30792	-0.446666	-0.480444	-0.433546	-0.136127	2.87504	-0.189308	-0.471544	-0.477509	-0.469323	-0.261628	-0.458957	-0.297288	3.22262	-0.391253	-0.453338	-0.527978	-0.289052	-0.351139	-0.119192	-0.444363	-0.332619	-0.340472	-0.505613	-0.454221	-0.475868	-0.34548	-0.395247
555.036m/z	1.55min	-0.029971	0.318739	-0.0588181	-0.0539527	-0.278906	-0.291834	-0.53054	-0.00833344	-0.482177	-0.296598	-0.267339	-0.254881	-0.273801	-0.223025	-0.186744	0.179725	-0.0389899	-0.120795	0.572064	1.06056	0.714255	-0.258031	-0.301554	-0.241125	0.1421	4.022	0.0735762	-0.290085	-0.297772	3.56533	-0.0196084	-0.273867	-0.0655562	0.425219	4.62336	-0.266627	-0.362801	-0.0549449	-0.134944	0.163921	-0.255063	-0.111081	-0.121199	-0.333984	-0.267765	-0.295657	-0.127652	-0.191776
556.122m/z	1.81min	3.79401	0.182633	3.7921	-0.14015	-0.334978	-0.346175	-0.552914	-0.10064	-0.511028	-0.350301	-0.32496	-0.314171	-0.330557	-0.28658	-0.255158	0.0622344	-0.127191	-0.198041	0.402033	0.825112	0.525183	-0.316899	-0.354593	-0.302256	0.0296483	3.38997	4.02053	-0.34466	-0.351318	-0.342182	-0.110405	-0.330615	-0.1502	0.274853	-0.255059	-0.324344	-0.407638	-0.141009	-0.210295	0.0485469	-0.314328	-0.189628	-0.198391	-0.382681	-0.325329	-0.349486	-0.20398	-0.259517
556.890m/z	0.29min	-0.483147	-0.238754	-0.503364	-0.499954	-0.657612	-0.666672	0.916132	-0.467982	-0.800073	2.41433	2.50797	-0.640774	-0.654034	-0.618448	-0.593021	-0.336182	-0.489468	-0.546801	-0.0612129	0.281148	0.0384414	-0.642982	-0.673484	-0.631133	-0.362551	2.35666	-0.410576	2.5456	-0.670834	-0.663441	-0.475884	-0.654081	-0.508087	-0.164129	-0.592941	2.38872	-0.716409	-0.50065	-0.556717	-0.347258	-0.640901	-0.539992	-0.547084	-0.696213	-0.649803	-0.669352	-0.551606	-0.596548
557.151m/z	2.24min	3.33491	3.31993	-0.498234	2.70378	-0.643842	-0.652394	-0.810319	3.44046	-0.778323	-0.655546	-0.636189	-0.627947	-0.640464	-0.606871	1.97304	-0.340418	-0.485116	-0.539238	-0.0808515	0.242331	0.0132204	-0.630031	-0.658825	-0.618846	-0.36531	2.20158	-0.410644	-0.651238	2.48994	-0.649344	-0.472294	-0.640508	-0.502692	3.57286	-0.582793	-0.635718	-0.699345	-0.495672	-0.548598	-0.350873	-0.628067	-0.532811	2.63881	-0.680281	2.70516	1.97083	-0.543774	-0.586198
559.162m/z	2.42min	-0.186581	0.0920806	-0.209634	-0.205746	-0.385511	-0.395841	-0.586596	-0.16929	-0.547948	-0.399648	-0.376267	-0.366312	-0.381431	-0.340855	-0.311862	-0.0190089	4.72758	-0.259161	0.294518	0.684886	0.408146	-0.368829	-0.403609	-0.355319	-0.0490756	3.05144	-0.103835	-0.394444	3.71596	-0.392157	-0.1783	-0.381484	-0.215018	0.177171	3.88293	-0.375698	-0.452553	-0.206538	-0.270467	-0.0316381	-0.366457	-0.251398	-0.259484	-0.429525	-0.376607	-0.398897	-0.264641	-0.315883
561.139m/z	2.31min	-0.17724	0.0933008	-0.19962	-0.195846	-0.370372	-0.380401	-0.565597	-0.160453	-0.528076	-0.384098	-0.361397	3.61932	-0.366411	-0.327017	-0.29887	-0.0145512	-0.184237	-0.247704	0.289838	0.668829	4.92238	-0.354176	-0.387943	-0.34106	-0.0437416	2.96641	-0.0969047	-0.379045	-0.385009	-0.376825	-0.1692	-0.366463	-0.204848	0.175911	-0.298781	-0.360846	-0.43546	-0.196616	-0.258681	-0.0268124	-0.351873	-0.240168	-0.248018	-0.413103	-0.361728	-0.383368	-0.253024	-0.302774
561.140m/z	1.99min	-0.657487	-0.46223	-0.67364	-0.670916	-0.796876	-0.804115	-0.937776	2.33125	-0.910696	-0.806782	2.44223	2.40581	-0.794018	-0.765586	-0.745271	2.63793	-0.662537	-0.708344	3.89229	4.35245	3.51246	-0.785187	-0.809558	-0.775721	-0.561138	1.61138	-0.599507	-0.803136	-0.80744	-0.801534	-0.651685	-0.794055	-0.677413	-0.402608	-0.745207	2.54067	-0.843853	-0.671471	-0.716266	2.38604	-0.783525	-0.702904	-0.70857	-0.827717	-0.790638	-0.806256	-0.712183	-0.748089
562.218m/z	1.80min	-0.132785	0.163937	-0.157332	-0.153192	3.09783	-0.355608	-0.558726	-0.114374	-0.517573	-0.359661	-0.334764	-0.324164	-0.340263	-0.297057	-0.266185	0.0456477	-0.14046	-0.210069	0.379494	0.795162	0.500487	-0.326844	-0.363878	-0.312459	0.0136324	3.31509	-0.0446755	-0.35412	-0.360661	-0.351685	-0.123968	-0.34032	-0.163065	0.254542	-0.266088	-0.334159	-0.415995	-0.154036	4.07836	0.0322	-0.324319	-0.201803	-0.210413	-0.391474	-0.335127	-0.358861	-0.215904	-0.270468
563.147m/z	2.31min	-0.0437698	0.288986	-0.071297	-0.0666543	-0.281315	-0.293651	-0.521436	-0.0231222	-0.475286	-0.298197	-0.270277	-0.25839	-0.276444	-0.227991	-0.19337	0.156332	-0.0523761	-0.130439	0.53072	0.996867	0.666406	-0.261395	-0.302927	-0.245263	0.120429	3.82281	0.0550399	-0.291983	-0.299318	-0.289252	-0.0338813	-0.276507	-0.0777269	0.390594	-0.193261	-0.269598	-0.361372	-0.067601	-0.14394	0.141251	4.77604	-0.121169	-0.130824	-0.333873	-0.270684	-0.2973	-0.136982	-0.198172
565.105m/z	4.87min	0.926209	1.03512	-1.68137	1.12545	0.922749	0.942111	-1.98533	1.19364	0.966776	1.18546	0.838421	1.03556	0.695763	0.540397	0.670645	-1.52766	0.847501	-1.72131	0.969626	-0.96009	1.0655	0.880089	0.967974	0.630218	-1.55191	0.948137	0.623528	0.521869	0.923837	1.14352	0.810599	1.19778	0.797133	-1.36948	-1.76373	1.31676	1.06667	1.1818	1.07693	-1.53785	-1.80782	-1.71505	1.18518	-1.85868	-1.81601	0.74062	0.844535	-1.76704
565.132m/z	13.96min	-0.0844493	0.233226	-0.110729	-0.106297	-0.311229	-0.323006	-0.540468	-0.0647375	-0.496409	-0.327346	-0.300691	-0.289343	-0.306578	-0.260321	-0.22727	0.106584	-0.0926656	-0.16719	0.464005	0.909026	0.593541	-0.292212	-0.331861	-0.27681	0.0723076	3.6069	0.00988229	-0.321413	-0.328416	-0.318807	-0.075009	-0.306639	-0.116867	0.330229	-0.227166	-0.300043	-0.387658	-0.107201	-0.18008	0.0921864	-0.289508	-0.158341	-0.167558	-0.361405	-0.301079	-0.32649	-0.173437	-0.231854
567.131m/z	2.37min	-1.18516	-1.01182	-1.1995	-1.19709	-1.30891	-1.31534	-1.434	-1.17441	-1.40996	2.38648	2.42675	-1.29697	2.78391	2.76557	2.79402	1.87139	-1.18965	-1.23031	2.24511	2.24227	2.47197	-1.29853	-1.32017	-1.29013	-1.09963	3.99947	-1.13369	1.20617	1.30088	1.2527	-1.18001	-1.30641	-1.20285	-0.958887	1.30101	-1.30281	-1.35062	1.50735	-1.23735	2.20288	-1.29706	-1.22549	2.15935	1.31867	-1.30337	-1.31724	2.38012	2.2454
567.316m/z	13.07min	-0.0542596	0.265818	-0.080738	-0.0762722	-0.282754	-0.29462	-0.513726	-0.0343987	-0.469334	-0.298993	-0.272137	-0.260702	-0.278068	-0.231461	-0.19816	0.138218	-0.062538	-0.137626	0.498342	0.946728	0.628858	-0.263593	-0.303542	-0.248075	0.103683	3.665	0.0407853	-0.293015	-0.300071	-0.290389	-0.0447479	-0.27813	-0.0869229	0.363554	-0.198055	-0.271484	-0.359761	-0.0771828	-0.150613	0.123712	-0.260869	-0.12871	-0.137997	-0.33331	-0.272528	-0.29813	-0.14392	-0.202779
567.321m/z	12.05min	-0.0301976	0.276516	-0.0555704	-0.051291	-0.249152	-0.260523	-0.47048	-0.011166	-0.427941	-0.264713	-0.238978	-0.228021	-0.244662	-0.200001	-0.16809	0.154243	-0.0381303	-0.110083	0.499331	0.928995	0.624397	-0.230791	-0.269072	-0.215921	0.12115	3.53377	0.0608788	-0.258984	-0.265746	-0.256468	-0.021083	-0.24472	-0.0614971	0.370171	-0.167989	-0.238352	-0.322943	-0.0521637	-0.122528	0.140343	-0.22818	-0.101539	-0.110439	-0.297597	-0.239352	-0.263886	-0.116115	-0.172516
568.126m/z	1.84min	2.52559	-0.282598	-0.514272	-0.511286	-0.64932	-0.657253	-0.803725	-0.483294	-0.774049	2.71917	2.8728	-0.634578	-0.646188	-0.615031	-0.592769	2.93256	-0.502105	-0.552302	3.87197	0.172591	3.55958	-0.636511	-0.663217	-0.626137	-0.390986	1.98976	-0.433033	-0.65618	-0.660897	-0.654424	-0.490212	-0.646229	-0.518406	-0.217261	-0.592699	2.46966	-0.700799	-0.511895	-0.560983	3.10209	-0.63469	-0.546341	3.10201	-0.683117	-0.642484	-0.659599	-0.556509	-0.595857
570.834m/z	1.37min	-0.0932409	0.23277	-0.12021	-0.115661	-0.325971	-0.338057	-0.561224	-0.0730118	-0.51601	-0.342511	-0.315157	-0.30351	-0.321198	-0.273727	-0.239809	0.102805	-0.101673	3.85977	0.469604	0.926301	0.602539	-0.306455	-0.347144	-0.290649	0.0676291	3.69496	0.00356583	-0.336422	-0.343609	-0.333747	-0.0835528	-0.321261	-0.12651	0.332318	-0.239702	-0.314492	-0.404405	-0.116589	-0.19138	0.0880294	-0.30368	-0.169071	-0.178531	-0.377464	-0.315555	-0.341632	-0.184563	-0.244513
571.166m/z	2.17min	-0.340363	2.93944	2.27824	-0.357945	-0.522866	-0.532344	-0.707348	-0.3245	-0.671892	-0.535837	-0.514386	-0.505253	-0.519124	-0.481898	-0.455299	-0.186627	2.43705	-0.40695	0.101011	0.459146	0.205257	-0.507562	-0.53947	-0.495168	-0.214211	2.63029	-0.264449	-0.531062	-0.536698	-0.528964	-0.332766	-0.519172	-0.366452	-0.00664653	-0.455215	2.54973	2.70356	3.25316	3.01079	-0.198214	-0.505386	-0.399828	-0.407246	-0.563246	-0.514698	-0.535147	-0.411977	-0.458989
572.876m/z	0.35min	1.67728	-0.264429	-0.531157	-0.52772	-0.68664	-0.695772	-0.864408	-0.495492	-0.830242	2.51115	2.10945	-0.669667	-0.683033	2.55584	2.19279	-0.362637	-0.517149	-0.574941	-0.0854665	0.259635	0.0149855	-0.671892	-0.702639	-0.659949	-0.389217	2.35176	-0.437626	2.41727	-0.699968	-0.692516	-0.503457	-0.68308	-0.535917	2.64307	-0.621451	2.07282	-0.745908	-0.528421	-0.584937	-0.373802	-0.669795	-0.568079	-0.575227	-0.72555	1.87281	-0.698474	-0.579786	-0.625086
575.068m/z	3.11min	-1.24061	-1.07311	-1.25447	-1.25213	-1.36019	-1.3664	-1.48106	-1.23022	-1.45783	1.88553	1.71405	1.69427	2.58563	2.62402	2.57679	2.19972	-1.24495	-1.28424	-0.951431	-0.716785	-0.883131	-1.35016	-1.37107	-1.34204	-1.15796	3.78528	-1.19088	-1.36556	-1.36925	-1.36418	-1.23564	-1.35777	-1.25771	-1.02197	-1.31586	-1.35429	-1.40049	-1.25261	-1.29104	2.5971	-1.34874	-1.27958	1.7334	-1.38665	-1.35484	-1.36824	2.32235	2.18381
575.175m/z	2.62min	-0.364165	-0.117783	-0.384547	-0.38111	-0.540051	-0.549185	-0.717844	-0.348877	-0.683673	-0.552551	-0.531878	-0.523076	2.83904	-0.500568	-0.474934	-0.216004	-0.370538	-0.428337	0.0612046	0.406353	0.16167	-0.525302	-0.556053	-0.513357	-0.242588	2.49877	-0.291004	-0.54795	-0.553381	-0.545928	-0.356843	-0.536491	-0.389308	-0.0425492	-0.474853	-0.531376	-0.599327	-0.381811	-0.438334	-0.22717	-0.523205	-0.421474	2.88677	-0.578967	-0.532179	-0.551887	3.26988	3.34161
575.185m/z	10.09min	-0.222147	0.0438156	3.72734	-0.240438	-0.41201	-0.42187	-0.603932	-0.205644	-0.567046	-0.425504	-0.403188	-0.393687	-0.408117	-0.36939	-0.341718	-0.0622113	-0.229026	-0.291419	0.237027	0.609605	0.345477	-0.396089	3.77094	-0.383194	-0.0909077	2.8683	-0.143171	-0.420537	-0.4264	-0.418354	-0.214243	-0.408168	-0.249288	0.125028	-0.341631	3.87459	-0.475997	-0.241195	-0.30221	-0.074265	-0.393825	-0.28401	-0.291727	-0.454019	-0.403513	-0.424787	3.76275	-0.345556
575.195m/z	12.04min	3.33734	-0.274211	-0.507597	4.04445	3.39591	-0.651634	-0.799189	-0.47639	-0.769294	-0.654579	-0.636493	-0.628792	-0.640487	-0.6091	-0.586673	-0.360142	-0.49534	-0.545908	-0.117619	0.184343	-0.0297244	-0.630739	-0.657643	-0.620289	-0.3834	2.01494	-0.425758	-0.650553	-0.655305	-0.648785	4.16089	2.47921	-0.511762	-0.208391	-0.586603	-0.636053	-0.695502	3.17057	2.94365	-0.369911	-0.628904	-0.539903	-0.546157	-0.677689	-0.636756	-0.653998	-0.550146	-0.589784
576.630m/z	2.00min	-0.0641496	0.246441	-0.0898432	-0.0855097	-0.285872	-0.297386	-0.509998	-0.0448774	-0.466922	-0.30163	-0.275569	-0.264473	-0.281325	-0.236099	-0.203785	0.122623	-0.0721826	-0.145045	0.472073	0.907169	0.598721	-0.267279	-0.306044	-0.252221	0.0891114	3.54488	0.0280783	5.32864	-0.302676	-0.29328	-0.0549198	-0.281384	-0.0958448	0.341281	-0.203683	-0.274936	-0.360596	-0.0863934	-0.157647	0.108547	-0.264635	-0.136393	-0.145405	-0.334929	-0.275948	-0.300792	-0.151153	-0.208267
577.115m/z	2.53min	-1.44518	-1.28069	-1.45879	2.47343	2.37497	-1.5687	-1.6813	-1.43497	-1.65849	0.843489	-1.55715	-1.55127	1.04085	-1.53625	-1.51913	1.31903	2.57098	-1.48802	-1.16119	-0.930765	-1.09412	-1.55276	-1.57329	-1.54478	-1.36401	0.466178	-1.39634	2.28821	-1.5715	2.53246	-1.44029	2.35512	2.22528	-1.23046	2.59231	-1.55681	-1.60218	2.70672	2.66328	1.47567	2.39164	2.4701	0.961243	-1.58859	-1.55735	-1.57051	-1.49126	1.37795
577.133m/z	1.93min	0.243823	0.365843	0.147552	0.515114	0.351049	0.539599	-5.38214	0.511297	-5.35617	0.843786	0.85851	0.915357	0.773626	0.780124	0.831628	0.836129	-0.0489394	0.057009	1.34221	1.63183	1.33436	-5.23578	-5.25916	-5.2267	-1.05375	2.79322	-0.919803	0.297427	0.22119	0.199624	-0.985396	-0.324308	-0.159396	0.842075	0.232058	0.570778	-0.416707	0.330903	0.325988	1.08433	-0.11495	-0.0748845	0.879884	0.363415	0.367343	-1.35794	0.861685	0.803289
577.200m/z	12.84min	-0.559817	-0.367827	-0.575699	-0.57302	-0.696873	-0.70399	-0.835415	4.02305	-0.808787	-0.706613	-0.690504	-0.683645	-0.694062	-0.666106	-0.646131	3.4683	2.95272	2.9039	-0.228355	0.0405968	4.01724	-0.685379	-0.709342	-0.676071	-0.46508	1.67108	-0.502807	-0.703027	-0.70726	-0.701452	-0.554111	-0.694099	-0.579409	4.19018	-0.646068	-0.690112	-0.743063	-0.573567	-0.617612	-0.453066	-0.683745	-0.604473	-0.610044	-0.727197	-0.690739	-0.706095	3.10434	2.86561
577.202m/z	12.37min	-0.718763	-0.533782	-0.734066	-0.731485	-0.850816	-0.857674	2.53572	-0.707285	2.54722	2.53141	2.64006	-0.838072	2.61491	2.7624	2.68227	-0.607525	-0.723547	-0.766943	-0.3994	-0.140265	-0.323971	2.56892	-0.86283	2.75058	-0.627484	5.65999	-0.663834	-0.856747	-0.860824	-0.855229	-0.713266	-0.848144	-0.73764	-0.477297	-0.801867	-0.844303	-0.89532	-0.732011	-0.774448	-0.615908	-0.838168	-0.76179	2.8734	2.7148	-0.844906	2.59843	-0.77058	-0.804597
577.205m/z	13.96min	2.11891	2.69807	2.52887	2.40077	0.944486	-1.49019	-1.60576	-1.35294	-1.58235	-1.4925	-1.47833	-1.4723	-1.48146	-1.45688	-1.43931	-1.26189	-1.36778	-1.40738	-1.07193	2.90576	2.65278	-1.47383	-1.4949	-1.46564	2.53479	0.59837	2.2123	-1.48935	-1.49307	-1.48796	1.65921	2.07024	2.3863	-1.14303	-1.43926	-1.47799	2.17769	2.34651	1.38393	-1.26954	1.85111	1.83729	-1.40758	-1.5106	-1.47854	-1.49204	-1.4107	-1.44175
578.203m/z	13.29min	-0.00399837	0.340931	-0.0325326	-0.02772	-0.250234	-0.263022	-0.49914	0.0174046	-0.451301	-0.267734	-0.238792	-0.22647	-0.245185	-0.194959	-0.159072	0.203424	-0.0129195	-0.0938378	0.591509	1.07471	0.732159	-0.229585	-0.272636	-0.212863	0.166207	4.00404	0.0984262	-0.261292	-0.268896	-0.258462	0.00625191	-0.24525	-0.0391977	0.446256	-0.158959	6.02225	-0.33322	-0.0287014	-0.107833	0.187791	-0.22665	-0.0842289	-0.0942376	-0.304715	-0.239214	-0.266804	-0.100621	-0.164049
578.785m/z	1.37min	-0.687037	1.45481	1.76709	-0.702377	-0.846265	2.25621	-1.00722	-0.673197	1.25205	-0.857581	-0.838866	-0.830898	-0.843	-0.810521	-0.787315	-0.552908	-0.692806	-0.745132	-0.301954	0.0105068	-0.211003	-0.832913	-0.860752	-0.822099	-0.576974	1.90475	1.78042	2.83813	-0.858333	-0.851586	1.55723	-0.843042	2.22753	1.76626	-0.787242	-0.838411	-0.899928	-0.703011	-0.754182	-0.563017	2.20291	-0.738918	-0.74539	-0.881495	-0.839139	-0.85698	-0.749518	-0.790534
579.147m/z	2.20min	0.322681	0.384235	0.230204	0.98648	1.01336	1.0651	-3.23465	0.342309	-3.2143	1.35675	1.40062	1.37944	1.45538	1.47014	1.45301	1.30209	-3.0278	-3.06223	2.0492	2.25918	1.97394	-3.11998	-3.13829	0.68775	-2.9516	2.8347	-2.98043	0.782821	0.832505	0.808113	-3.01965	-3.12664	-3.03898	0.472695	0.901246	0.368606	-3.16407	0.810882	0.809889	1.62871	-3.11873	-3.05814	1.52842	0.764335	0.819472	-3.13581	1.4391	1.45483
581.149m/z	12.83min	-0.08716	0.227255	-0.11317	-0.108783	-0.311612	-0.323268	-0.538498	-0.0676505	-0.494891	-0.327564	-0.301182	4.13541	-0.307009	-0.261227	4.09722	0.101912	-0.0952919	-0.169052	0.455665	0.896117	0.583871	-0.29279	-0.332032	-0.277547	0.0679879	3.5663	0.00620333	-0.321692	-0.328623	-0.319112	-0.0778166	-0.307069	-0.119245	0.323262	-0.228411	-0.300541	-0.387256	-0.109678	-0.181809	0.0876626	4.18168	-0.160293	-0.169416	-0.361273	-0.301566	-0.326716	-0.175234	-0.233052
581.186m/z	1.89min	-0.0803567	0.243475	-0.107146	-0.102627	-0.311531	-0.323537	-0.545212	-0.0602629	-0.5003	-0.327961	-0.300789	-0.289221	-0.30679	-0.259637	-0.225945	0.114378	-0.0887322	3.95972	0.478726	0.932371	0.610773	-0.292145	-0.332563	-0.276446	0.079438	3.68253	0.0158029	-0.321913	-0.329051	-0.319256	-0.0707334	-0.306852	-0.113403	0.342358	-0.225839	-0.300129	-0.389441	-0.103549	-0.17784	0.099702	-0.289389	-0.15568	-0.165076	-0.36268	-0.301185	-0.327087	-0.171069	-0.230618
583.160m/z	2.07min	-0.242588	-0.0118147	-0.261679	-0.258459	-0.407331	-0.415887	-0.57386	-0.228269	-0.541854	-0.419039	-0.399676	-0.391432	-0.403953	-0.370349	-0.346339	-0.103813	-0.248557	-0.302695	4.59439	5.11375	4.35647	-0.393516	-0.422319	-0.382328	-0.128713	2.43897	-0.174062	-0.414729	-0.419817	-0.412836	-0.23573	-0.403997	-0.266138	0.0586526	-0.346264	-0.399205	-0.462852	-0.259116	-0.312058	-0.114272	-0.391552	-0.296266	3.70199	-0.443781	-0.399958	-0.418417	-0.307233	-0.34967
583.214m/z	2.70min	-0.428575	-0.193081	-0.448056	-0.44477	-0.596687	-0.605418	-0.766622	-0.413962	-0.733961	2.76689	-0.588875	3.04624	-0.59324	-0.558949	2.9919	-0.286961	-0.434665	-0.489911	2.50061	0.307892	2.76227	-0.58259	-0.611982	-0.571172	-0.31237	2.30783	-0.358646	-0.604237	-0.609428	-0.602304	-0.421576	-0.593285	-0.452606	-0.121172	-0.534371	-0.588395	-0.653344	-0.44544	-0.499466	-0.297634	-0.580585	-0.48335	2.88386	-0.633883	-0.589163	-0.608	3.00062	-0.537846
584.313m/z	12.07min	0.0074407	0.3735	-0.0228415	-0.0177341	-0.253879	-0.26745	-0.518032	0.0301548	-0.467263	-0.272451	-0.241736	-0.228659	-0.24852	-0.195217	-0.157132	0.227569	-0.00202689	-0.0879021	0.639428	1.15223	0.788693	-0.231965	-0.277653	-0.214218	0.188073	4.261	0.11614	-0.265614	-0.273684	-0.26261	0.0183189	-0.24859	-0.0299149	0.485277	-0.157012	-0.240989	-0.341948	-0.0187756	-0.102755	0.210979	-0.22885	-0.0777046	-0.0883263	-0.311697	-0.242183	-0.271464	-0.0951003	-0.162415
585.126m/z	2.44min	-1.67819	-1.49691	-1.69319	1.45559	1.59903	1.51269	-1.93843	-1.66694	-1.91329	-1.81681	1.41832	1.52778	1.29772	1.28995	1.30972	1.74685	0.839042	-1.72541	-1.36521	-1.11125	-1.29129	-1.79676	-1.81938	1.74401	-1.58874	0.428346	-1.62436	1.53705	1.32885	1.45059	-1.67281	-0.0136545	-1.69669	-1.44155	1.44988	-1.80123	-1.85123	1.52978	1.39719	1.70177	-1.79521	-1.72036	1.43912	1.67243	1.44896	-1.81632	-1.72898	-1.76231
585.217m/z	2.35min	-0.246044	0.015411	-0.267672	-0.264024	-0.432689	-0.442382	-0.621358	-0.22982	-0.585096	-0.445954	-0.424016	3.37639	-0.428861	-0.39079	-0.363588	-0.0888187	-0.252806	-0.314141	0.205348	0.57161	0.311959	-0.417037	-0.44967	-0.404361	-0.117029	2.79203	-0.168406	-0.441071	-0.446834	-0.438925	-0.238274	-0.428911	-0.272724	0.0952468	-0.363503	-0.423483	-0.495591	-0.264768	-0.32475	-0.100668	-0.414812	-0.306858	-0.314444	-0.473985	-0.424335	-0.445248	-0.319283	-0.367361
587.124m/z	2.73min	-1.13332	-0.948223	-1.14864	-1.14605	-1.26546	-1.27233	-1.39903	-1.12184	-1.37336	1.93641	1.85612	2.20066	1.53657	1.73957	1.92491	1.82216	-1.13811	-1.18154	-0.813754	-0.554451	-0.738276	-1.25438	-1.27748	-1.24541	-1.04199	1.01753	-1.07836	-1.2714	-1.27548	-1.26988	-1.12782	-1.26279	-1.15221	-0.891701	-1.21648	-1.25895	-1.31	-1.14658	-1.18905	-1.0304	-1.25281	-1.17638	1.97719	-1.2947	-1.25955	-1.27435	2.34909	2.25107
588.894m/z	0.30min	-2.58422	0.990363	0.349729	0.145814	-0.256367	-0.0963656	0.545634	1.93712	0.290645	1.8414	1.88243	1.94633	1.90738	1.92529	1.9299	1.9601	-2.58811	-2.62349	0.0845085	0.115066	-0.0629535	-2.68282	-2.70164	1.54971	-0.382599	3.57409	-2.53944	1.968	1.94546	1.94852	-0.379105	-0.386621	-0.612638	-2.3874	1.95856	1.88469	-0.77411	-0.642157	-0.590028	-2.50038	-2.68154	-2.61929	0.25722	-0.139438	1.23873	0.140438	-2.62645	-0.118256
589.183m/z	2.58min	-0.261579	0.00329888	-0.283491	-0.279796	-0.450669	-0.460489	-0.641808	-0.245144	-0.605072	3.69483	3.57278	-0.43242	-0.446791	3.18633	-0.380663	-0.102296	-0.26843	-0.330569	0.195723	0.566782	0.30373	-0.434812	-0.467872	-0.42197	-0.130875	2.81627	-0.182926	-0.45916	-0.464999	-0.456987	-0.253708	-0.446842	-0.28861	0.0841801	-0.380576	-0.441342	-0.514395	-0.280549	-0.341316	-0.1143	-0.432558	-0.32319	2.25129	-0.492506	-0.442206	-0.463393	-0.335777	3.39577
589.395m/z	0.29min	1.54859	-0.587078	-0.824105	-0.821051	-0.962274	-0.97039	-1.12025	-0.792411	-1.08989	1.73146	1.74989	1.83793	1.89935	-0.927192	1.84248	1.93878	-0.811657	-0.863014	-0.428043	-0.12137	-0.338777	-0.949169	-0.976492	-0.938555	-0.69797	4.07648	-0.740989	-0.969292	1.43095	-0.967496	-0.799489	-0.959111	-0.828335	-0.520231	1.93534	1.67316	-1.01494	-0.821673	-0.871896	-0.684272	-0.947306	-0.856915	-0.863267	-0.996852	-0.95528	-0.97279	-0.867318	-0.907575
591.387m/z	0.30min	-0.0946495	0.234442	-0.121874	-0.117282	-0.329579	-0.341779	-0.567056	-0.0742293	-0.521413	-0.346275	-0.318662	-0.306906	-0.324761	-0.276842	-0.242602	3.44391	-0.103161	-0.180364	0.473514	0.934527	0.607706	-0.309878	-0.350953	-0.293923	0.0677407	3.72935	0.00307206	3.52572	-0.347384	3.25335	-0.0848699	-0.324824	-0.128233	0.334931	-0.242495	-0.317991	-0.408754	-0.118218	-0.193716	0.0883338	-0.307077	-0.171196	-0.180745	-0.381558	-0.319064	-0.345388	-0.186835	-0.247352
592.206m/z	1.56min	1.75466	1.29493	1.53652	-0.757863	-0.89198	-0.899687	2.2075	1.01874	2.27421	-0.902528	-0.885083	-0.877656	-0.888936	-0.858664	-0.837033	-0.618545	-0.748942	-0.797715	-0.384633	-0.0933928	-0.299859	2.59499	2.92997	-0.869455	2.38281	1.67221	2.4978	-0.898645	-0.903228	-0.896939	2.57313	1.47853	1.68997	-0.472182	-0.836965	-0.884659	2.18578	-0.758455	-0.80615	-0.627967	1.36806	-0.791923	-0.797956	-0.924817	-0.885337	-0.901967	-0.801803	-0.840033
593.156m/z	2.15min	-0.358765	-0.113678	-0.379039	-0.37562	-0.533725	3.00338	-0.710583	-0.343557	-0.676591	-0.54616	-0.525595	-0.51684	-0.530137	-0.49445	-0.46895	-0.211383	-0.365103	-0.422599	0.0643676	0.407701	0.164305	-0.519053	2.71903	-0.507171	-0.237827	2.48911	-0.285988	-0.541582	-0.546985	2.97632	-0.351481	-0.530184	-0.383775	-0.0388404	-0.46887	-0.525095	-0.59269	-0.376317	-0.432543	-0.22249	-0.516967	-0.415772	-0.422883	-0.572436	-0.525895	-0.545499	-0.427419	-0.472487
593.300m/z	12.72min	-0.00837094	0.332977	-0.0366089	-0.0318463	-0.25205	-0.264704	-0.49837	0.0128098	-0.451028	-0.269368	-0.240727	-0.228532	-0.247052	-0.197348	-0.161834	0.196897	-0.0171994	-0.0972774	0.580952	1.05913	0.720141	-0.231615	-0.274219	-0.215066	0.160067	3.95805	0.09299	-0.262993	-0.270517	-0.260192	0.00177289	-0.247118	-0.0432048	0.437208	-0.161722	-0.24003	-0.334173	-0.0328175	-0.111127	0.181427	-0.22871	-0.0877683	-0.097673	-0.305965	-0.241144	-0.268447	-0.10399	-0.16676
593.301m/z	10.68min	-0.0030417	0.346736	-0.031977	-0.0270968	-0.252739	-0.265706	-0.505143	0.0186621	-0.456631	-0.270484	-0.241136	-0.22864	-0.247618	-0.196686	-0.160295	0.207296	-0.0120882	-0.0941439	0.600836	1.09083	0.743463	-0.231799	-0.275456	-0.214842	0.169556	4.06133	0.100823	-0.263952	-0.271662	-0.261082	0.00735265	-0.247685	-0.0387358	0.453542	-0.16018	-0.240422	-0.33689	-0.028092	-0.108336	0.191444	-0.228822	-0.0843999	-0.0945492	-0.307985	-0.241563	-0.269541	-0.101022	-0.165342
594.754m/z	1.37min	-0.193403	0.102421	-0.217875	-0.213748	-0.404584	-0.415551	-0.618055	-0.175047	-0.577026	-0.419593	-0.394771	-0.384203	-0.400253	-0.357178	-0.3264	-0.0155107	-0.201055	-0.270453	0.317325	0.731735	3.4756	-0.386875	-0.423797	-0.372533	-0.0474291	3.24403	-0.10556	-0.414068	-0.420589	-0.41164	-0.184612	-0.40031	-0.223592	2.44882	-0.326303	-0.394168	-0.475756	-0.21459	-0.282456	-0.0289177	-0.384357	-0.262212	2.46541	-0.451309	-0.395133	1.71793	-0.27627	-0.330669
595.096m/z	2.68min	-0.444365	-0.209502	-0.463794	-0.460517	-0.612027	-0.620734	-0.781507	-0.429792	-0.748933	2.5513	-0.604236	-0.595846	-0.608589	3.01936	3.10099	-0.303131	-0.450439	-0.505537	-0.0388838	0.290127	0.0568847	-0.597967	-0.627281	-0.586581	-0.328472	2.28471	-0.374624	-0.619556	-0.624734	-0.617629	-0.437386	-0.608634	-0.468332	-0.137786	-0.549877	-0.603757	-0.668532	-0.461185	-0.515066	-0.313775	-0.595968	-0.498994	-0.505809	-0.649123	-0.604523	-0.623309	-0.510155	-0.553344
595.881m/z	0.30min	-0.177843	0.129796	-0.203292	-0.199	-0.397458	-0.408863	-0.619454	-0.158754	-0.576787	2.86583	-0.387253	-0.376263	-0.392954	-0.348158	3.09197	0.00715487	-0.185799	-0.257969	0.353284	0.784244	0.478728	-0.379041	-0.417438	-0.364126	-0.0260383	3.39688	-0.0864914	-0.40732	-0.414102	-0.404796	-0.168701	-0.393013	-0.209237	0.223734	-0.31605	-0.386625	-0.471471	-0.199875	-0.270452	-0.00678761	-0.376423	-0.249399	-0.258326	-0.446049	-0.387629	-0.412236	-0.264019	-0.32059
599.140m/z	11.76min	-0.151282	0.148266	-0.176062	-0.171883	-0.365122	-0.376227	-0.581279	-0.132695	-0.539735	-0.380319	3.28402	3.46351	3.19665	-0.317118	-0.285953	0.0288503	-0.159029	-0.229302	0.365876	0.785503	0.488021	-0.347189	-0.384576	-0.332667	-0.00346993	3.32943	-0.0623332	-0.374724	-0.381328	-0.372267	-0.14238	-0.360793	-0.18185	0.239734	-0.285855	-0.354574	-0.437189	-0.172735	-0.241456	0.0152745	-0.34464	-0.220957	-0.229649	-0.412435	-0.355551	-0.379511	3.6901	3.51942
599.160m/z	2.21min	0.0104669	0.376219	-0.0197898	-0.0146867	-0.250633	-0.264193	-0.514564	0.033162	-0.463838	-0.26919	-0.238501	-0.225435	-0.245279	-0.192021	-0.153967	0.230411	0.0010073	-0.0847958	0.641923	1.15429	0.791063	-0.228738	-0.274388	-0.211006	0.190947	4.26046	0.119075	-0.262359	-0.270421	-0.259357	0.021336	-0.245349	-0.0268573	0.487902	-0.153848	-0.237755	-0.338628	-0.0157274	-0.099636	0.213834	-0.225625	-0.0746068	-0.0852196	-0.308403	-0.238947	-0.268203	-0.091988	-0.159246
603.156m/z	2.30min	-0.425463	-0.176982	-0.446018	-0.442552	-0.602846	2.80757	-0.782153	-0.410045	-0.747691	-0.615453	-0.594604	-0.585727	2.29683	2.29284	-0.537175	-0.27604	-0.43189	-0.490182	2.38513	2.86805	0.10485	-0.587971	-0.618984	-0.575925	-0.30285	2.46185	-0.351678	-0.610812	-0.61629	2.38728	-0.418079	-0.599256	-0.45082	-0.101108	-0.537093	-0.594097	1.81335	-0.443259	-0.500263	3.11783	-0.585856	-0.483259	-0.490469	-0.642093	-0.594907	-0.614783	1.48378	-0.540761
603.208m/z	2.55min	-0.182272	0.0838355	-0.204286	-0.200573	-0.37224	-0.382105	-0.564266	-0.16576	-0.52736	-0.385741	-0.363412	-0.353906	-0.368344	3.60359	-0.301909	-0.0222493	-0.189155	-0.251582	0.277153	0.649934	0.385662	-0.356309	-0.389523	-0.343408	-0.0509614	6.57316	-0.103253	-0.380771	-0.386637	-0.378587	-0.174365	-0.368395	-0.209428	0.165092	-0.301822	-0.36287	-0.436262	-0.20133	-0.262379	-0.0343096	-0.354044	-0.244169	-0.251891	-0.414271	-0.363737	-0.385023	-0.256815	-0.305749
605.134m/z	2.70min	-0.673089	-0.464129	-0.690375	-0.68746	-0.822259	-0.830006	-0.973047	-0.660123	-0.944066	2.20406	2.40538	-0.807863	2.13087	-0.788773	-0.767033	2.50972	-0.678493	-0.727514	-0.312328	-0.0196042	-0.227122	-0.80975	-0.835831	-0.79962	-0.569978	1.75499	-0.61104	-0.828958	-0.833565	-0.827244	-0.666879	-0.81924	-0.694413	-0.400323	-0.766964	-0.814902	-0.872532	-0.688054	-0.735992	-0.556902	-0.807972	-0.721693	2.50047	-0.855264	-0.815583	-0.832297	2.9679	2.88424
606.332m/z	12.04min	-0.00416511	0.343842	-0.0329539	-0.0280984	-0.252598	-0.265499	-0.503724	0.0174288	-0.455458	-0.270254	-0.241054	-0.228621	-0.247503	-0.196829	-0.160622	0.205108	-0.0131658	-0.094806	0.596655	1.08417	0.738559	-0.231765	-0.2752	-0.214893	0.167559	4.03963	0.0991732	-0.263754	-0.271425	-0.260898	0.00617661	-0.247569	-0.0396785	0.450106	-0.160508	-0.240344	-0.336323	-0.0290885	-0.108926	0.189336	-0.228802	-0.0851114	-0.0952093	-0.307565	-0.241479	-0.269315	-0.101649	-0.165644
606.873m/z	0.30min	-0.548047	-0.312695	-0.567517	-0.564233	-0.716059	-0.724784	-0.885892	-0.533444	-0.853251	-0.728	-0.708252	2.52046	2.34948	2.66919	2.41828	-0.406519	-0.554134	-0.609347	-0.141721	0.187977	-0.0457525	-0.70197	-0.731344	-0.69056	-0.431913	2.18672	-0.478161	-0.723604	-0.728792	-0.721673	-0.541053	-0.712658	-0.572065	2.3333	2.60281	-0.707772	-0.772682	-0.564903	-0.618896	-0.417185	-0.699967	-0.60279	-0.609619	-0.753232	1.81326	-0.727365	-0.613975	-0.657253
608.204m/z	1.58min	-0.495653	-0.281379	-0.513379	-0.510389	-0.648618	-0.656561	-0.80324	-0.482358	2.79903	-0.659489	-0.64151	-0.633855	-0.645481	-0.61428	-0.591986	-0.3668	-0.501195	-0.551462	-0.125718	0.174451	-0.0383449	3.31845	3.42315	-0.625402	2.61194	1.99418	2.95969	-0.655487	-0.66021	-0.653729	3.03895	-0.645522	-0.517519	-0.21595	-0.591916	-0.641073	-0.700169	-0.510999	-0.560157	-0.376512	-0.633966	-0.545493	-0.551711	-0.682462	-0.641771	2.8998	-0.555676	-0.595079
608.800m/z	1.36min	-0.917878	-0.7136	-0.934777	-0.931927	-1.06371	-1.07128	-1.21112	-0.905202	-1.18278	-1.07407	1.72442	-1.04963	1.28562	1.49665	-1.00972	1.60536	-0.923161	-0.971083	1.73031	1.72335	-0.481904	-1.05148	-1.07697	2.43154	-0.817077	3.9105	-0.857219	2.45079	-1.07476	2.42706	0.926305	-1.06075	-0.938724	-0.651224	-1.00965	1.18402	-1.11285	-0.932508	-0.979372	2.13008	-1.04974	-0.965393	-0.97132	2.65215	2.59872	1.81785	1.22699	-1.01266
609.108m/z	2.67min	-0.11481	0.197758	-0.140667	-0.136306	-0.337944	-0.349532	-0.563497	-0.0954151	-0.520146	-0.353802	3.82319	3.64221	-0.333368	-0.287854	-0.255334	0.0731517	-0.122894	-0.196221	0.424826	0.862692	0.55228	-0.319232	-0.358244	-0.304078	0.0394267	3.51719	-0.021995	-0.347964	-0.354854	-0.345399	-0.105521	-0.333428	-0.146707	0.293201	-0.255232	-0.326938	-0.413144	-0.137195	-0.208903	0.0589858	-0.316572	-0.187513	-0.196583	-0.387313	-0.327957	-0.352959	-0.202367	3.57686
609.147m/z	1.82min	-1.4533	-1.27644	-1.46793	1.97739	2.01314	2.07419	-1.70717	-1.44232	-1.68264	-1.58852	0.912221	0.601599	0.939832	-1.55121	-1.53281	-1.34695	1.87636	-1.49936	1.46365	1.77433	1.56156	-1.56896	-1.59103	1.89101	-1.36603	0.601718	-1.40078	1.81083	1.78794	1.73174	-1.44804	-1.57699	1.25928	-1.22244	1.88571	-1.57332	1.03134	2.20973	2.16769	1.03336	1.81802	1.75896	-1.49956	1.71545	1.79775	-1.58804	-1.50284	-1.53536
613.321m/z	8.22min	0.0120555	0.383107	-0.0186397	-0.0134627	-0.252828	-0.266584	-0.520584	0.0350794	-0.469122	-0.271653	-0.24052	-0.227264	-0.247396	-0.193367	-0.154762	0.235186	0.00245877	-0.0845877	0.652662	1.17246	0.803963	-0.230616	-0.276927	-0.212626	0.195151	4.32363	0.122237	-0.264724	-0.272903	-0.261679	0.023082	-0.247467	-0.0258096	0.496409	-0.15464	-0.239763	-0.342098	-0.0145184	-0.0996429	0.21837	-0.227457	-0.0742511	-0.0850177	-0.311435	-0.240973	-0.270653	-0.0918841	-0.160117
613.885m/z	0.30min	-0.234243	0.0535077	-0.258048	-0.254033	-0.439661	-0.450329	-0.647306	-0.216388	-0.607397	3.16657	-0.430116	-0.419836	-0.435448	-0.393548	2.69427	-0.0612052	-0.241686	-0.30919	0.262548	0.665648	0.379882	-0.422435	-0.45835	-0.408484	-0.0922525	3.10939	-0.148798	3.20614	2.48014	3.01595	-0.225692	-0.435503	-0.263608	0.141373	-0.363516	-0.429529	-0.50889	-0.254851	-0.320866	-0.0742464	-0.419986	-0.301174	-0.309524	-0.485111	-0.430467	-0.453484	-0.314849	-0.367763
615.155m/z	2.29min	-0.878733	-0.684812	-0.894775	-0.89207	-1.01717	-1.02436	-1.1571	-0.8667	-1.13021	2.32461	2.08837	2.28935	2.56797	2.57836	2.57652	1.82487	-0.883749	-0.929242	-0.543936	-0.272278	-0.464862	-1.00556	-1.02976	1.08487	-0.783043	1.37461	-0.82115	-1.02339	-1.02766	-1.02179	-0.87297	-1.01437	-0.898523	-0.625598	-0.965853	-1.01034	-1.06382	-0.892621	-0.93711	2.93718	-1.00391	-0.923839	2.45047	-1.0478	-1.01097	-1.02648	2.38915	2.19888
615.281m/z	6.47min	0.0127847	0.379132	-0.0175214	-0.0124099	-0.248741	-0.262322	-0.513102	0.0355167	-0.462293	-0.267327	-0.236588	-0.223501	-0.243378	-0.190033	-0.151918	0.233087	0.00330963	-0.0826332	0.64527	1.15847	0.794653	-0.22681	-0.272534	-0.209049	0.193559	4.2697	0.121569	-0.260485	-0.268561	-0.257479	0.0236714	-0.243448	-0.0246003	0.490998	-0.151798	-0.235841	-0.336879	-0.0134523	-0.0974976	0.216483	-0.223692	-0.0724277	-0.0830578	-0.306605	-0.237036	-0.266339	-0.0898372	-0.157205
617.103m/z	3.38min	-0.897839	-0.716721	-0.912822	2.91601	2.82829	2.75824	-1.15783	-0.886601	-1.13271	-1.03632	-1.02113	-1.01466	-1.02448	-0.99811	-0.979266	-0.788924	2.17312	-0.945013	-0.585145	-0.331423	-0.511292	-1.01629	-1.0389	2.78219	-0.808466	1.20673	-0.844057	2.37607	2.79655	2.75546	-0.892457	-1.02452	-0.916322	-0.661416	2.78868	-1.02076	-1.07071	2.91437	2.77522	-0.797133	2.06602	-0.939967	-0.945223	2.60024	2.31281	-1.03584	-0.948574	-0.98188
619.178m/z	2.16min	-0.2924	-0.0194411	-0.314981	-0.311173	-0.487259	-0.497378	-0.68423	-0.275463	-0.646373	-0.501107	-0.478204	2.84265	-0.483263	3.04948	-0.415117	-0.128257	-0.29946	-0.363495	2.49023	0.561233	0.290156	-0.470918	-0.504987	2.86344	-0.157709	2.87935	-0.211347	-0.496009	-0.502026	-0.49377	-0.284289	-0.483315	-0.320255	0.0639078	-0.415028	-0.477647	-0.552929	-0.311949	-0.37457	-0.140628	-0.468595	-0.355891	-0.363811	-0.530372	-0.478538	-0.500371	3.44177	-0.419057
621.221m/z	2.23min	-0.0841107	0.236088	-0.110599	-0.106132	-0.312692	-0.324563	-0.543752	-0.0642423	-0.499343	-0.328937	-0.30207	-0.290632	-0.308004	-0.26138	-0.228066	0.10844	-0.0923922	-0.167509	0.4687	0.917256	0.599266	-0.293524	-0.333488	-0.278	0.0738915	3.63656	0.0109702	-0.322957	-0.330016	-0.32033	-0.0745954	-0.308066	-0.116786	0.333862	-0.227961	-0.301417	-0.389728	-0.107043	-0.180501	0.0939281	-0.290798	4.34133	-0.16788	-0.363267	-0.302462	-0.328074	-0.173805	-0.232687
622.218m/z	1.56min	-0.13362	0.182025	-0.159732	-0.155328	-0.35895	-0.370652	-0.586723	-0.114034	-0.542946	-0.374964	-0.348479	-0.337203	-0.354329	-0.308367	-0.275527	0.0561918	-0.141784	-0.215832	0.411328	0.853503	0.540036	-0.340054	-0.37945	-0.324751	0.0221349	3.53413	-0.0398914	-0.369069	-0.376027	-0.366479	2.45427	-0.354389	-0.165831	0.278407	-0.275424	-0.347836	-0.43489	-0.156226	-0.228639	0.0418865	-0.337368	-0.207039	-0.216198	-0.408805	-0.348865	-0.374113	-0.222039	-0.280082
622.891m/z	0.30min	1.77752	-1.5928	0.0805884	-1.76598	-1.87051	-1.87652	-0.145797	1.71595	-0.0832497	-1.87874	1.90071	1.90362	1.91895	-1.84455	1.88263	1.81527	-1.75903	-1.79704	-1.47509	-1.24809	-1.40901	-1.86081	-1.88104	1.51918	-1.67488	3.53603	-1.70672	1.68425	1.72839	1.79145	-1.75002	-1.86817	-1.77138	1.99959	1.76348	1.70732	-1.9095	-1.76644	-1.80362	-1.66474	-1.85944	-1.79253	0.0100022	-1.89611	1.19413	-1.8783	-1.80023	-1.83003
623.128m/z	2.66min	-0.991247	-0.800543	-1.00702	1.34673	-1.12738	-1.13445	-1.265	-0.979413	-1.23855	1.94898	2.10582	1.98443	2.14309	2.30433	2.27827	1.80622	-0.996179	0.914843	1.70841	2.4236	-0.584244	-1.11597	-1.13977	-1.10672	-0.897144	4.00791	-0.934619	-1.1335	1.55916	1.50914	-0.985579	-1.12463	-1.01071	-0.742312	-1.07692	-1.12067	-1.17326	-1.0049	-1.04865	2.18073	-1.11434	-1.0356	-1.04114	-1.15751	-1.12129	-1.13654	2.04134	1.95614
623.251m/z	1.78min	-0.199622	0.0893587	2.71984	-0.219496	-0.405918	-0.416631	-0.61445	-0.181691	-0.574371	-0.420579	-0.396332	-0.386008	-0.401687	-0.359608	-0.329542	-0.0258446	3.48698	-0.27489	0.299292	0.704116	0.417128	-0.388618	-0.424686	-0.374608	-0.0570246	3.1583	-0.113811	-0.415182	-0.421552	-0.412811	-0.191035	-0.401743	-0.229112	3.48417	-0.329448	3.26884	-0.475443	-0.220318	-0.286615	-0.0389415	3.40466	-0.266839	-0.275224	-0.451562	-0.396685	-0.4198	-0.280572	-0.333713
623.392m/z	0.29min	2.15428	-0.719696	-0.937138	-0.934336	-1.06389	-1.07134	-1.20881	2.08891	-1.18096	1.90766	2.29942	-1.05005	2.18043	2.1226	2.24331	-0.799757	-0.925719	-0.972832	-0.573802	-0.292468	-0.491912	-1.05187	-1.07693	1.95318	-0.821426	1.41308	-0.86089	2.08544	1.97507	1.93701	-0.914557	-1.06099	-0.941019	-0.658373	1.93062	1.89905	-1.11221	-0.934907	-0.98098	-0.808859	-1.05016	-0.967237	-0.973065	-1.09561	-1.05747	-1.07354	-0.976781	-1.01371
625.152m/z	2.19min	-0.0706568	0.241187	-0.0964541	-0.0921031	-0.293274	-0.304835	-0.518304	-0.0513068	-0.475054	-0.309095	-0.282929	-0.271789	-0.288708	-0.2433	-0.210855	0.116869	-0.0787222	-0.151879	0.467729	0.904581	4.30414	-0.274605	-0.313527	-0.259487	0.0832226	3.55293	0.0219432	-0.303271	-0.310145	-0.300712	-0.0613897	-0.288768	-0.10248	0.336409	-0.210753	-0.282293	-0.368299	-0.0929903	-0.164532	0.102736	-0.271951	-0.143192	-0.15224	-0.342529	-0.28331	-0.308254	-0.158011	-0.215356
627.153m/z	1.50min	-0.460207	-0.249455	-0.477642	-0.474701	-0.610658	-0.618471	-0.762739	-0.44713	-0.73351	-0.62135	-0.603667	-0.596138	-0.607572	-0.576884	-0.554957	-0.333472	-0.465658	-0.515099	-0.0963519	0.198884	-0.0104148	-0.598041	-0.624345	-0.587824	-0.356212	1.98871	-0.397626	-0.617414	-0.62206	-0.615685	-0.453944	-0.607612	-0.481714	-0.185101	-0.554888	-0.603237	-0.661362	-0.475301	-0.52365	-0.343024	-0.596247	-0.509228	-0.515344	-0.643946	-0.603924	-0.620782	-0.519244	-0.557999
627.196m/z	2.61min	-0.000278526	0.349879	-0.0292453	-0.0243597	-0.250246	-0.263228	-0.502924	0.0214489	-0.454361	-0.268011	-0.238631	-0.226122	-0.24512	-0.194133	-0.157702	0.210287	-0.00933484	-0.0914796	0.604255	1.09478	0.747036	-0.229285	-0.272988	-0.212308	0.172507	4.06851	0.103698	-0.261472	-0.269191	-0.258599	0.0101271	-0.245187	-0.0360114	0.4568	-0.157587	-0.237917	-0.33449	-0.025356	-0.105687	0.194418	-0.226304	-0.0817251	-0.0918854	-0.305553	-0.239059	-0.267067	-0.0983651	-0.162755
627.984m/z	3.18min	0.776926	0.854039	0.629951	0.475162	0.415421	0.296278	0.354979	0.632908	0.462383	-0.446589	-0.453413	-0.461242	0.367414	0.400766	0.201756	0.431982	0.97617	1.08697	-3.39292	-3.09576	-0.219886	0.90774	0.846424	0.673944	0.98296	2.69735	0.751364	1.01279	0.926448	0.833392	0.795281	0.305898	0.523589	0.850992	0.861786	0.638961	0.299578	0.40085	0.372962	0.824006	0.879103	0.944923	-3.81464	0.168159	1.19916	0.475449	-0.760396	-3.85757
629.160m/z	5.16min	-0.0454737	0.271558	-0.0717001	-0.0672767	-0.271794	-0.283547	-0.500568	-0.0258018	-0.456599	-0.287878	-0.261277	-0.249952	-0.267153	-0.220989	-0.188005	0.145172	-0.0536733	-0.128047	0.501869	0.945988	4.49499	-0.252815	-0.292384	-0.237445	0.110966	3.6384	0.0486668	-0.281957	-0.288946	-0.279356	-0.0360525	-0.267213	-0.0778261	0.368364	-0.187901	-0.260631	-0.348068	-0.0681788	-0.14091	0.130804	-0.250117	-0.119215	-0.128414	-0.321869	-0.261665	-0.287023	-0.134281	-0.19258
629.163m/z	6.69min	-0.660023	-0.458137	-0.676724	-0.673907	-0.804144	-0.811628	-0.949827	-0.647496	-0.921828	2.90725	2.81454	2.78767	-0.801188	-0.771791	-0.750787	-0.53862	-0.665245	-0.712606	2.85261	2.77297	3.0471	-0.792058	-0.817256	-0.782271	-0.560403	1.68586	-0.600075	-0.810616	-0.815067	-0.80896	-0.654024	-0.801227	-0.680625	-0.396491	-0.750721	-0.797035	-0.852715	-0.674482	-0.720797	-0.54777	-0.79034	-0.706982	2.58117	-0.836032	-0.797694	-0.813842	2.88452	2.62543
629.166m/z	2.25min	-0.497174	-0.283338	-0.514864	-0.51188	-0.649826	-0.657753	-0.804132	-0.483906	-0.774475	-0.660675	-0.642732	-0.635093	2.26768	-0.615558	-0.59331	-0.368585	-0.502705	-0.552869	3.96344	3.89058	3.83836	-0.637025	-0.663714	1.45564	-0.391657	1.98757	-0.433677	-0.656681	-0.661395	-0.654926	-0.49082	-0.646736	-0.518996	-0.218043	-0.59324	-0.642296	-0.701272	-0.512489	-0.561546	2.53774	-0.635205	-0.546912	3.34166	-0.683601	-0.642994	-0.660098	-0.557074	-0.596396
629.217m/z	2.82min	-0.165081	0.127918	-0.18932	-0.185231	-0.374245	-0.385107	-0.585677	-0.146901	-0.54504	-0.38911	3.80403	-0.354059	-0.369956	-0.327292	4.05791	0.0111126	-0.172659	-0.241395	0.34077	0.751222	0.460244	-0.356705	-0.393274	-0.3425	-0.0205009	3.23953	-0.0780772	-0.383638	-0.390097	-0.381234	-0.156374	-0.370012	-0.194981	0.217385	-0.296712	-0.363928	0.89808	-0.186065	-0.253283	-0.00216637	-0.354211	-0.233233	3.74267	-0.420524	-0.364884	-0.38832	-0.247156	-0.301036
632.727m/z	1.42min	-0.963335	1.97337	1.81756	-0.97687	2.56653	-1.11112	1.51392	1.41867	-1.21855	-1.11381	-1.0973	2.14691	2.05697	2.52945	-1.05181	-0.844987	1.89301	1.42642	-0.623559	2.95637	-0.543309	1.14382	-1.11661	-1.08251	-0.866221	1.32351	1.29905	-1.11014	-1.11448	-1.10852	-0.957486	1.90969	-0.983418	-0.706435	-1.05175	-1.0969	1.68113	-0.97743	-1.02258	-0.853906	2.05985	1.99598	-1.01482	-1.13491	-1.09754	1.58214	2.47885	-1.05465
633.154m/z	2.49min	-0.621787	-0.414194	-0.63896	-0.636064	-0.769982	-0.777678	-0.919783	-0.608906	-0.890992	2.77653	2.82805	2.87677	-0.766943	2.75786	-0.715116	-0.496952	1.77184	-0.675856	-0.263386	0.0274231	-0.178738	-0.757554	-0.783464	-0.74749	-0.51935	4.43559	-0.560144	-0.776637	-0.781213	-0.774933	-0.615618	-0.766982	1.5964	-0.350805	-0.715048	-0.762672	-0.819926	-0.636654	-0.684279	-0.50636	1.89549	2.07587	2.69167	-0.802771	-0.763349	-0.779954	2.75454	2.81835
634.719m/z	1.37min	-0.0285981	0.316255	-0.0571261	-0.0523145	-0.27478	-0.287564	-0.52363	-0.00719987	-0.475802	-0.292275	-0.26334	-0.251021	-0.269731	-0.219516	-0.183637	4.82633	-0.0375173	-0.118418	0.566778	1.04987	0.707396	-0.254135	-0.297177	-0.237416	0.14157	3.97855	0.0738038	-0.285835	-0.293437	-0.283005	-0.0183501	-0.269797	-0.0637897	0.421557	-0.183524	3.56282	-0.357747	-0.0532957	-0.13241	0.163149	-0.2512	-0.108811	-0.118817	-0.329248	-0.263761	-0.291345	-0.125199	-0.188614
635.308m/z	13.71min	-4.61484e-05	0.354434	-0.0293705	-0.0244246	-0.2531	-0.266241	-0.508897	0.0219495	-0.459734	-0.271084	-0.241341	-0.228678	-0.24791	-0.196294	-0.159413	0.213119	-0.00921426	-0.0923731	0.61195	1.10853	0.756494	-0.231879	-0.276122	-0.214693	0.174872	4.11897	0.105214	-0.264464	-0.272278	-0.261555	0.0104879	-0.247978	-0.0362201	0.462675	-0.159297	-0.240618	-0.338383	-0.0254332	-0.106756	0.197054	-0.228862	-0.0824981	-0.0927839	-0.309089	-0.241774	-0.270128	-0.0993436	-0.164529
635.309m/z	12.06min	-0.020269	0.30214	-0.0469402	-0.0424418	-0.250428	-0.262381	-0.483082	-0.000263371	-0.438367	-0.266785	-0.239733	-0.228215	-0.245708	-0.198761	-0.165217	0.173611	-0.0286076	-0.104243	0.536358	0.988009	0.667824	-0.231127	-0.271367	-0.215496	0.138824	3.72608	0.0754683	-0.260764	-0.267871	-0.258118	-0.0106879	-0.24577	-0.0531701	0.400588	-0.165112	-0.239075	-0.327995	-0.0433591	-0.117324	0.158999	-0.228383	-0.0952612	-0.104616	-0.301352	-0.240127	-0.265916	-0.110583	-0.16987
638.822m/z	1.25min	-0.277028	0.00038561	-0.299977	-0.296107	-0.475067	-0.485351	-0.675252	-0.259815	3.0222	-0.489141	-0.465864	-0.455954	-0.471005	-0.43061	-0.401748	-0.110206	-0.284203	-0.349283	0.201916	0.590536	0.315035	2.68928	2.24277	-0.44501	-0.140138	2.94649	-0.194652	-0.48396	-0.490075	-0.481684	-0.268784	-0.471058	-0.305338	0.0850946	-0.401657	-0.465298	-0.541809	-0.296896	3.5392	-0.122779	-0.456098	3.49363	-0.349604	-0.518883	-0.466203	-0.488393	-0.354738	-0.405751
640.854m/z	0.44min	1.93298	-0.388653	-0.627142	-0.624069	-0.766164	-0.77433	-0.925112	1.88398	-0.894563	-0.777339	-0.758857	-0.750988	0.480163	2.40779	-0.707949	1.95617	-0.614618	-0.666291	-0.228637	0.0799293	-0.138819	-0.752978	-0.78047	-0.742299	-0.500229	4.42168	-0.543514	-0.773225	-0.778081	-0.771418	-0.602375	-0.762981	-0.631399	2.29276	2.50489	1.56775	-0.819158	-0.624696	-0.675228	-0.486446	-0.751103	-0.660155	-0.666546	-0.800955	1.99142	-0.776745	-0.670622	-0.711127
641.103m/z	4.85min	-0.192491	0.0671068	-0.213966	-0.210344	-0.377811	-0.387435	-0.56514	-0.176383	-0.529136	-0.390981	-0.369199	-0.359926	-0.37401	-0.33621	-0.309201	-0.0363827	-0.199205	-0.260105	0.255694	0.619356	0.361549	-0.36227	-0.394671	-0.349684	-0.0643924	2.824	-0.115405	3.09577	2.78674	3.93846	-0.184776	-0.37406	-0.218982	0.146376	-0.309116	-0.36867	-0.440267	-0.211083	-0.270638	-0.0481479	-0.360061	-0.252873	-0.260406	4.48014	-0.369517	-0.390281	-0.26521	-0.312947
641.167m/z	2.23min	-0.79479	-0.623301	-0.808976	-0.806584	-0.917211	-0.923569	-1.04096	-0.784149	-1.01718	-0.925911	3.3101	-0.905396	3.28072	3.19228	-0.871888	-0.691666	-0.799225	-0.839455	3.2174	3.21358	3.35729	-0.906945	-0.928349	-0.898631	-0.710169	5.00144	-0.743867	-0.922709	-0.926489	-0.921301	-0.789694	-0.914733	-0.81229	-0.570937	-0.871831	-0.911173	-0.958469	-0.807072	-0.846413	-0.699438	-0.905485	-0.834678	3.3111	-0.944297	-0.911732	-0.925449	3.00866	-0.874362
643.167m/z	2.26min	-2.3426	-2.18501	-2.35564	1.85008	1.72274	1.74666	0.379208	0.428607	0.470364	1.49281	-2.44988	1.46918	-2.4528	-2.42985	1.29144	1.43891	1.21555	-2.38365	-2.07053	-1.84976	-2.00626	0.658933	-2.46534	1.71229	-2.26484	-0.511401	-2.29581	1.62176	1.65951	1.53224	-2.33792	0.500319	0.558777	0.674702	1.61302	0.141773	-2.49302	1.75441	1.75902	1.30202	1.11943	1.19259	-2.38383	1.76577	1.70978	0.490697	1.61325	1.54466
643.168m/z	2.52min	-0.65255	-0.462688	-0.668256	-0.665607	-0.788087	-0.795126	-0.925094	2.09211	-0.898762	-0.79772	-0.781789	-0.775007	-0.785308	-0.757662	-0.737908	-0.538377	-0.657461	-0.702001	-0.324761	-0.0587898	3.78821	-0.776721	2.87867	-0.767517	-0.558863	1.55362	2.88268	-0.794174	-0.798359	-0.792616	2.72757	-0.785344	-0.671925	-0.404713	-0.737846	-0.781402	-0.833766	-0.666148	-0.709704	-0.546982	-0.775105	-0.696712	-0.702221	-0.818076	-0.782021	-0.797208	-0.705734	-0.740648
645.159m/z	2.27min	0.00774091	0.373499	-0.0225164	-0.0174132	-0.253364	-0.266923	-0.517299	0.0304363	-0.466572	-0.27192	-0.241231	-0.228165	-0.248009	-0.19475	-0.156696	0.227688	-0.00171889	-0.0875234	0.639208	1.15159	0.78835	-0.231468	-0.277119	-0.213735	0.188224	4.2578	0.11635	-0.265089	-0.273152	-0.262088	0.0186101	-0.248079	-0.0295839	0.485184	-0.156577	-0.240485	-0.34136	-0.0184538	-0.102364	0.211112	-0.228355	-0.0773343	-0.0879473	-0.311134	-0.241678	-0.270934	-0.0947157	-0.161975
647.872m/z	0.29min	3.08569	0.00625937	-0.285235	-0.281479	-0.455155	-0.465136	-0.64943	2.92826	-0.612091	-0.468814	-0.446225	-0.436607	-0.451214	-0.412012	-0.384001	3.00116	-0.269927	-0.333085	0.20184	0.578986	0.311619	-0.439038	-0.472641	-0.425986	-0.130116	2.86538	-0.18302	-0.463786	-0.469721	-0.461577	-0.254964	-0.451265	-0.290438	0.0884674	-0.383913	2.69743	-0.519927	-0.282245	-0.344009	-0.113269	-0.436747	-0.325585	-0.333397	-0.497679	-0.446554	-0.468088	-0.338379	-0.387887
648.196m/z	1.78min	-0.0525995	4.36502	-0.0802336	-0.0755728	-0.291067	-0.303451	-0.53212	-0.0318718	-0.48579	-0.308015	-0.279986	-0.268052	-0.286177	-0.237535	-0.20278	0.148279	-0.0612392	-0.139605	0.52412	0.992076	0.660333	-0.27107	-0.312762	-0.254874	0.112236	3.82899	0.0465937	-0.301776	-0.30914	-0.299035	-0.0426726	-0.28624	-0.0866884	2.68758	-0.202671	-0.279305	-0.371434	-0.0765232	-0.153158	0.133139	-0.268226	-0.130299	-0.139992	-0.343829	-0.280394	-0.307114	-0.146173	-0.207601
650.215m/z	1.56min	-0.398914	-0.148186	-0.419656	-0.416157	-0.577902	-0.587197	-0.75883	-0.383356	-0.724056	-0.590622	-0.569585	-0.560628	-0.574231	-0.537722	-0.511636	-0.24814	-0.405399	-0.464218	0.0339574	0.385193	0.136195	2.6029	2.9797	-0.550736	2.80598	2.51451	2.92973	-0.58594	-0.591467	-0.583882	2.8168	-0.574279	2.31941	-0.0716261	-0.511554	-0.569073	-0.638223	-0.416871	2.1022	-0.259503	-0.560758	-0.457233	-0.464509	-0.617504	-0.569891	3.31583	-0.469148	-0.515254
651.219m/z	10.19min	-1.17494	-1.02057	-1.18771	-1.18556	-1.28515	-1.29087	-1.39654	-1.16536	-1.37513	-1.29298	-1.28002	-1.27451	-1.28289	-1.26041	-1.24435	-1.08211	-1.17894	1.79372	3.38554	3.42881	3.50311	-1.2759	-1.29517	0.995908	-1.09877	3.53174	-1.1291	-1.29009	-1.2935	-1.28883	0.78925	1.31571	1.63968	2.68668	-1.2443	1.67542	1.55092	-1.186	-1.22141	-1.08911	0.844543	-1.21085	-1.21533	-1.30953	-1.28021	0.140052	2.97282	-1.24657
651.220m/z	13.41min	-0.00203575	0.34865	-0.0310461	-0.0261532	-0.252381	-0.265381	-0.505439	0.0197244	-0.456802	-0.270172	-0.240748	-0.22822	-0.247246	-0.196183	-0.159697	0.208848	-0.0111057	-0.0933743	0.603409	1.09467	0.746405	-0.231387	-0.275156	-0.214385	0.17101	4.07288	0.102098	-0.263623	-0.271353	-0.260745	0.00838557	-0.247313	-0.0378225	0.455732	-0.159582	-0.240032	-0.336751	-0.027151	-0.107603	0.192954	-0.228402	-0.0836051	-0.0937807	-0.30777	-0.241176	-0.269226	-0.10027	-0.164758
651.226m/z	11.45min	2.4363	2.24744	-1.3686	-1.36617	-1.47847	-1.48492	1.88864	-1.34339	-1.57995	-1.4873	0.939738	-1.46648	1.12709	1.20523	1.16464	-1.24951	-1.3587	-1.39954	1.59497	-0.809782	-0.982664	1.82886	1.66978	-1.45961	-1.26829	0.668623	2.62714	1.36802	-1.48789	0.82319	2.64457	2.74893	2.53828	-1.12696	-1.4324	-1.47234	-1.52035	-1.36666	1.47874	-1.2574	-1.46657	-1.39469	-1.39974	-1.50596	1.36729	1.68832	-1.40296	0.874365
653.190m/z	1.87min	-0.115797	0.211033	-0.142834	-0.138274	-0.349112	-0.361228	-0.584956	-0.0955168	-0.539627	-0.365693	-0.33827	-0.326594	-0.344327	-0.296736	-0.262732	0.0807412	-0.12425	-0.200922	0.448462	0.906306	0.581731	-0.329546	-0.370338	-0.313701	0.0454775	3.68192	-0.0187468	-0.359589	-0.366794	1.63736	-0.106084	-0.344389	-0.149149	0.310831	-0.262626	-0.337603	-0.427742	-0.139203	-0.214183	0.065929	-0.326764	-0.191817	-0.201301	-0.400734	-0.338669	-0.364812	-0.207349	-0.267449
654.794m/z	1.37min	-0.326782	-0.049827	2.37166	-0.345829	-0.524493	1.57616	2.8004	-0.309597	2.534	-0.538544	-0.515305	-0.505411	-0.520438	-0.48011	-0.451295	-0.160236	-0.333945	2.31227	0.15137	0.539347	0.264302	2.47378	-0.54248	-0.494486	-0.190119	2.8914	-0.244542	-0.533371	-0.539476	-0.531099	1.60132	-0.520491	-0.355045	0.0347418	-0.451205	-0.514741	-0.591124	-0.346617	-0.410154	-0.172788	-0.505556	-0.391202	-0.399238	-0.568237	-0.515644	2.2014	-0.404363	-0.455292
655.152m/z	2.23min	-0.0350294	0.294676	-0.0623042	-0.0577041	-0.270397	-0.282621	-0.508317	-0.014571	-0.46259	-0.287125	-0.25946	-0.247682	-0.265571	3.79015	-0.183258	0.163238	-0.0435567	-0.120904	0.534195	0.996069	5.45364	-0.25066	-0.291811	-0.234675	0.127664	3.79611	0.0628746	-0.280967	-0.288235	-0.278262	-0.0252315	-0.265634	-0.0686752	0.395353	-0.18315	-0.258788	-0.34972	-0.0586421	-0.134281	0.148296	-0.247854	-0.111719	-0.121286	-0.322474	-0.259863	-0.286236	-0.127387	-0.188016
655.179m/z	8.74min	-0.190428	0.0647741	-0.21154	-0.207979	-0.372611	-0.382072	-0.556768	-0.174593	-0.521373	-0.385558	-0.364145	-0.355028	-0.368874	-0.331714	-0.305162	-0.0369632	-0.197029	-0.256898	0.250169	0.607673	0.354231	-0.357333	-0.389185	-0.34496	-0.0644987	2.77499	-0.114648	-0.380792	-0.386417	-0.378698	-0.182845	-0.368923	-0.216471	0.142701	-0.305079	-0.363624	-0.434009	-0.208705	-0.267252	-0.0485292	-0.355161	-0.249788	1.84828	-0.412919	-0.364457	-0.38487	-0.261916	-0.308845
655.186m/z	13.67min	-0.00873674	0.329321	-0.0367025	-0.0319858	-0.250067	-0.2626	-0.494014	0.0122399	-0.447128	-0.267218	-0.238853	-0.226776	-0.245118	-0.195893	-0.16072	0.194553	-0.0174801	-0.0967864	0.574907	1.04848	0.712754	-0.22983	-0.272023	-0.21344	0.158078	3.91945	0.0916473	-0.260904	-0.268357	-0.258131	0.00130932	-0.245182	-0.0432348	0.432548	-0.16061	-0.238163	-0.331399	-0.0329477	-0.110503	0.179232	-0.226952	-0.0873689	-0.0971781	-0.303463	-0.239266	-0.266306	-0.103434	-0.165599
656.191m/z	1.86min	-0.148556	0.152673	-0.173475	-0.169272	-0.363595	-0.374762	3.59388	-0.129865	2.83705	-0.378878	-0.353603	-0.342841	-0.359185	-0.315323	-0.283982	0.0325869	-0.156347	-0.227013	0.371504	0.793485	0.494334	-0.345562	-0.383159	-0.330958	3.58616	3.35168	-0.059108	-0.373252	-0.379892	-0.37078	3.69555	-0.359242	-0.179296	0.244654	-0.283884	-0.352988	-0.436066	-0.170129	-0.239235	0.018935	-0.342998	-0.218622	-0.227362	-0.411173	-0.353971	-0.378065	-0.232937	-0.288329
656.882m/z	0.30min	1.99395	0.967369	0.477536	0.365905	-0.0718897	-0.0545036	0.529347	1.9851	0.364665	2.0153	-2.4837	2.06426	2.07345	2.07641	2.15311	1.96015	-2.38618	-2.42111	-0.14397	0.104112	-0.292987	-2.47973	-2.49832	1.7502	-0.679972	3.5668	-0.20931	1.99796	2.0159	2.01018	-2.3779	-0.719602	-2.39752	-2.18791	2.03006	1.94792	-0.629647	-2.39299	-2.42716	-2.29951	-2.47846	-2.41697	0.289716	-0.0518293	1.35098	0.212496	-2.42404	-2.45143
657.383m/z	0.29min	1.91445	1.00648	-1.23914	-1.23659	-1.35453	-1.36131	-1.48646	1.90344	-1.46111	-1.36381	-1.34847	1.9508	1.98345	1.98268	2.05439	1.79526	-1.22874	-1.27164	-0.90837	-0.652252	-0.83382	-1.34359	-1.36641	1.4999	-1.1338	0.900426	-1.16973	1.70822	1.72007	1.8313	-1.21858	-1.35189	-1.24267	2.05014	-1.30615	1.8676	-1.39852	-1.23711	-1.27905	-1.12236	-1.34203	-1.26654	-1.27185	-1.38341	1.33786	-1.36331	-1.27523	-1.30885
659.177m/z	2.12min	-0.359203	-0.115098	-0.379397	-0.375991	2.31807	-0.542513	-0.709613	-0.344056	-0.675758	-0.545848	-0.525366	3.02563	-0.52989	-0.494345	-0.468948	-0.212411	-0.365517	-0.422782	0.062235	3.64265	0.161772	-0.51885	-0.549317	-0.507016	-0.23875	2.47727	-0.286718	-0.541289	2.69957	-0.539286	-0.351949	-0.529936	-0.384114	-0.0405598	3.11054	-0.524868	-0.592192	-0.376686	-0.432687	2.92834	-0.516773	-0.415982	-0.423065	-0.572019	-0.525664	-0.54519	-0.427582	-0.472471
661.289m/z	12.70min	-0.00936002	0.330416	-0.037468	-0.0327273	-0.251917	-0.264514	-0.497104	0.0117232	-0.44998	-0.269156	-0.240646	-0.228508	-0.246943	-0.197468	-0.162116	0.194963	-0.0181479	-0.0978573	0.577251	1.05323	0.715799	-0.231577	-0.273985	-0.215104	0.158303	3.9388	0.0915344	-0.26281	-0.2703	-0.260022	0.000737119	-0.247008	-0.0440335	0.434168	-0.162005	-0.239953	-0.333663	-0.033694	-0.111644	0.179564	-0.228685	-0.0883919	-0.0982511	-0.305584	-0.241061	-0.268239	-0.104539	-0.16702
662.747m/z	1.40min	2.31185	-0.136778	-0.410105	-0.406583	-0.569434	-0.578793	-0.7516	2.28657	1.71627	2.70606	-0.56106	-0.552042	-0.565738	-0.528979	-0.502715	-0.237416	-0.395751	1.92775	0.0466116	0.40025	0.149549	-0.554322	-0.585829	-0.542083	-0.264653	2.54414	-0.31426	3.21882	-0.583091	-0.575455	-0.38172	2.48426	-0.414983	-0.0596943	3.63217	2.25658	-0.630168	-0.407301	-0.465215	-0.248857	-0.552173	-0.44794	-0.455265	-0.609307	-0.561368	-0.581561	-0.459936	-0.506358
663.175m/z	2.14min	-0.0589007	0.265331	-0.0857228	-0.081199	-0.290361	-0.302381	-0.524331	-0.038782	-0.479363	-0.306811	-0.279606	-0.268023	-0.285614	-0.238403	-0.204669	0.136075	-0.0672865	-0.143349	5.27007	0.955079	0.633083	-0.270951	-0.311419	-0.255232	0.101092	3.70864	0.0373779	-0.300755	-0.307903	-0.298095	-0.0492655	-0.285676	-0.0919879	0.364337	-0.204563	-0.278944	-0.368367	-0.0821215	-0.156505	0.121381	-0.268192	-0.134317	-0.143725	-0.341573	-0.280002	-0.305937	-0.149725	-0.209348
663.302m/z	10.48min	0.000309272	0.355345	-0.029061	-0.0241074	-0.253141	-0.266303	-0.509339	0.0223394	-0.460099	-0.271154	-0.241364	-0.228681	-0.247943	-0.196246	-0.159307	0.213809	-0.00887321	-0.0921624	0.613265	1.11062	0.758035	-0.231887	-0.2762	-0.214674	0.175502	4.12578	0.105735	-0.264523	-0.272349	-0.26161	0.0108599	-0.248011	-0.0359214	0.463756	-0.159191	-0.24064	-0.338558	-0.0251176	-0.106568	0.197718	-0.228865	-0.0822719	-0.0925738	-0.309218	-0.241798	-0.270196	-0.0991438	-0.164431
663.860m/z	0.31min	-0.0975594	0.224333	-0.124188	-0.119697	-0.32735	-0.339283	-0.559631	-0.0775858	-0.514988	3.54571	-0.316672	-0.305173	-0.322637	3.22354	-0.242276	0.0960096	-0.105885	-0.181399	0.458175	0.909104	0.589431	-0.30808	-0.348256	3.07723	0.0612785	3.64279	-0.00197552	-0.337669	-0.344765	-0.335028	-0.0879937	-0.322699	-0.130408	0.322624	-0.24217	-0.316015	-0.404793	-0.120613	-0.194459	0.0814211	-0.30534	-0.172431	-0.181772	-0.378192	-0.317065	-0.342813	-0.187728	-0.246921
667.149m/z	5.43min	-0.114409	0.19992	-0.140411	-0.136026	-0.338799	-0.350452	-0.565623	-0.0949044	-0.522028	-0.354747	-0.328372	-0.317143	-0.334197	-0.288428	-0.255724	0.0746117	-0.122538	-0.196278	0.428267	0.868599	0.556439	-0.319982	3.44038	-0.304743	0.0406968	3.53805	-0.0210709	-0.348876	-0.355805	-0.346297	-0.105068	-0.334258	-0.146485	0.295901	-0.255621	-0.327731	-0.414422	-0.13692	-0.209032	0.0603661	3.93529	-0.187521	-0.196642	-0.388447	-0.328756	3.80951	-0.202459	-0.26026
667.212m/z	10.13min	-0.169618	0.112437	-0.192951	-0.189016	-0.37097	-0.381427	-0.574505	-0.152117	-0.535386	-0.38528	-0.361614	-0.351538	-0.366841	-0.32577	-0.296425	-5.46382e-06	-0.176913	-0.243082	0.317339	0.712461	0.432351	-0.354085	-0.389289	-0.340411	-0.0304382	3.10783	-0.085864	-0.380012	-0.38623	-0.377698	-0.161237	-0.366895	-0.198402	0.198563	-0.296332	-0.361038	-0.438829	-0.189819	-0.254526	-0.0127885	-0.351684	-0.235224	-0.243409	-0.41552	-0.361958	-0.384519	-0.248628	-0.300495
671.176m/z	8.79min	-0.281637	-0.0283885	-0.302587	-0.299054	-0.462425	-0.471814	-0.645173	-0.265923	-0.610049	-0.475273	-0.454024	-0.444977	-0.458717	-0.421841	-0.395493	-0.129347	-0.288187	-0.347598	0.155587	0.510355	0.258853	-0.447265	-0.478873	-0.434987	-0.156672	2.66108	-0.206437	-0.470544	-0.476126	-0.468466	-0.274112	-0.458766	-0.307481	0.0489417	-0.39541	-0.453508	-0.523353	-0.299775	-0.357873	-0.140825	-0.445109	-0.340543	-0.347891	-0.502425	-0.454334	-0.47459	2.62274	-0.399148
671.198m/z	1.85min	-0.344335	-0.102311	-0.364357	2.91713	2.66609	-0.526082	-0.691757	-0.329318	-0.65819	-0.529388	-0.509081	-0.500435	-0.513566	-0.478325	-0.453144	-0.198795	2.987	-0.407372	0.0735093	0.412552	0.172198	-0.502621	-0.532828	-0.490887	-0.224909	2.46795	-0.272468	3.43397	3.89069	3.86892	-0.337143	-0.513612	-0.369033	-0.0284089	3.85919	-0.508587	-0.575337	-0.361668	-0.417192	-0.209764	-0.500561	2.56317	-0.407653	3.30551	-0.509377	-0.528736	-0.412131	-0.456637
673.156m/z	2.28min	-0.880932	-0.691068	-0.896639	-0.893989	-1.01647	-1.02351	-1.15348	-0.869151	-1.12715	2.0204	1.99133	2.16785	2.34138	2.42334	2.36871	-0.766758	-0.885843	-0.930384	2.63293	2.48699	2.93755	-1.0051	-1.0288	-0.9959	-0.787244	4.04835	-0.824553	-1.02256	-1.02674	-1.021	-0.87529	-1.01373	-0.900307	-0.633092	-0.966229	1.33394	-1.06215	-0.89453	-0.938087	2.00381	-1.00349	-0.925095	2.89944	-1.04646	-1.0104	-1.02559	2.04047	1.95504
673.161m/z	1.50min	-0.295919	-0.0446466	-0.316706	-0.3132	-0.475296	-0.484611	-0.656618	-0.280328	-0.621768	-0.488044	-0.466961	-0.457984	-0.471617	-0.435029	-0.408886	-0.144817	-0.302418	-0.361365	0.137893	0.489892	0.240353	-0.460254	-0.491615	-0.448072	-0.171929	2.62384	-0.221306	-0.483351	-0.48889	-0.48129	-0.288452	-0.471665	-0.321561	0.0320801	-0.408804	-0.466448	-0.535749	-0.313915	-0.37156	-0.156205	-0.458115	-0.354365	-0.361656	-0.514984	-0.467268	-0.487367	-0.366306	-0.412513
673.423m/z	8.39min	-0.000333008	0.354614	-0.0296959	-0.0247436	-0.25372	-0.266879	-0.509854	0.0216916	-0.460626	-0.271728	-0.241946	-0.229266	-0.248524	-0.196839	-0.15991	0.213113	-0.0095132	-0.0927815	0.612469	1.1097	0.757203	-0.232471	-0.276773	-0.215263	0.174816	4.12411	0.105066	-0.265099	-0.272923	-0.262186	0.010215	-0.248591	-0.0365546	0.462998	-0.159794	-0.241222	-0.339115	-0.0257535	-0.107183	0.197027	-0.22945	-0.0828936	-0.0931929	-0.309783	-0.242379	-0.270771	-0.0997613	-0.165032
674.859m/z	0.31min	-0.159908	0.126959	-0.183639	-0.179637	-0.364695	-0.37533	-0.571703	-0.142108	-0.531917	-0.379249	-0.355179	-0.344931	-0.360496	-0.318724	4.04102	0.0125986	-0.167328	-0.234625	0.335358	0.737221	0.452332	-0.347522	-0.383327	-0.333614	-0.0183534	3.17346	-0.0747248	-0.373892	-0.380215	-0.371538	-0.151383	-0.36055	-0.189183	0.214555	-0.288784	-0.354594	-0.433712	-0.180453	-0.246265	-0.000402499	-0.345081	-0.226634	-0.234958	-0.410006	2.88231	-0.378476	-0.240266	-0.293018
677.166m/z	2.23min	-0.211425	4.39404	-0.233557	-0.229824	-0.402406	-0.412324	-0.595457	-0.194825	-0.558354	-0.415979	-0.393532	-0.383975	-0.398489	-0.359534	-0.3317	-0.0505485	-0.218345	3.79351	0.250451	0.625221	0.359539	-0.386391	-0.419781	-0.373421	-0.0794138	2.89721	-0.131985	-0.410982	-0.41688	-0.408787	-0.203475	3.28912	3.47486	0.137792	-0.331613	3.30284	-0.46677	-0.230585	-0.29196	-0.0626731	-0.384114	-0.273652	-0.281415	-0.444662	-0.393858	-0.415257	-0.286366	-0.335561
677.329m/z	9.53min	0.00671212	0.369426	-0.0232934	-0.0182326	-0.25222	-0.265666	-0.513959	0.0292187	-0.463653	-0.270622	-0.240188	-0.22723	-0.24691	-0.194094	-0.156357	0.224829	-0.00266896	-0.0877595	0.632924	1.14104	0.780826	-0.230506	-0.275777	-0.212921	0.185693	4.22141	0.114418	-0.263848	-0.271843	-0.260871	0.0174909	-0.246979	-0.0303021	0.480182	-0.156238	-0.239448	-0.339484	-0.0192646	-0.102476	0.208391	-0.227419	-0.0776551	-0.0881798	-0.30951	-0.240631	-0.269644	-0.0948919	-0.161591
681.204m/z	1.92min	-0.937355	-0.73248	-0.954303	1.78231	-1.08361	1.54606	-1.23145	-0.924643	-1.20304	-1.094	1.58276	1.83627	1.89002	-1.05078	-1.02946	-0.814154	-0.942654	-0.990716	-0.583647	-0.296645	-0.500107	-1.07134	-1.09692	2.02942	-0.83626	1.44326	-0.876519	2.574	1.64837	-1.0885	-0.931267	2.4908	2.47999	-0.669921	1.61767	-1.0764	2.23147	1.68028	-0.999029	-0.823439	-1.0696	-0.985009	-0.990954	2.65107	2.63384	-1.09345	2.13431	1.79266
681.866m/z	0.29min	2.91035	-0.0463256	-0.319326	-0.315808	-0.478465	-0.487812	-0.660413	-0.282822	-0.625443	-0.491257	-0.4701	2.75192	-0.474773	-0.438058	-0.411825	-0.146843	-0.304989	-0.36414	0.136845	0.490062	0.23966	-0.46337	-0.49484	2.28615	-0.174048	5.35519	-0.223596	-0.486548	-0.492106	-0.484479	-0.290974	-0.474821	-0.324198	0.0306665	-0.411743	2.76274	-0.539126	-0.316525	-0.37437	-0.15827	-0.461224	-0.357115	-0.364432	-0.51829	-0.470409	-0.490577	-0.369098	-0.415464
683.208m/z	12.04min	0.00760394	0.371678	-0.0225141	-0.0174343	-0.252299	-0.265796	-0.515019	0.0301949	-0.464525	-0.27077	-0.240222	-0.227216	-0.246969	-0.193955	-0.156076	0.226539	-0.00181232	-0.0872219	0.636164	1.14618	0.78462	-0.230504	-0.275944	-0.212853	0.187256	4.2381	0.115713	-0.26397	-0.271996	-0.260983	0.0184231	-0.247038	-0.0295491	0.482849	-0.155957	-0.239479	-0.33989	-0.0184702	-0.101994	0.210039	-0.227405	-0.0770796	-0.0876438	-0.309804	-0.240667	-0.269788	-0.0943811	-0.16133
683.208m/z	7.17min	-0.750404	-0.559178	-0.766223	-0.763555	-0.886915	-0.894005	-1.02491	-0.738538	-0.998385	2.81294	2.90808	2.96682	-0.884116	-0.856271	2.39637	-0.635411	-0.75535	-0.80021	-0.420259	2.80708	3.07115	-0.875468	-0.899335	-0.866197	-0.656043	1.47162	-0.693621	-0.893046	-0.897261	-0.891477	-0.744721	-0.884152	-0.769918	-0.500786	-0.836313	-0.880182	-0.932922	-0.764099	-0.807969	-0.644077	-0.87384	-0.794883	2.60887	-0.917119	-0.880806	-0.896101	2.86141	2.81955
683.208m/z	6.95min	-0.620238	-0.42143	-0.636684	-0.633911	-0.762162	-0.769532	-0.905624	-0.607902	-0.878051	-0.772248	2.87513	2.82133	2.99997	3.32356	2.78905	-0.500685	-0.62538	-0.672019	-0.277004	0.00149967	3.03283	-0.75026	-0.775074	-0.740622	-0.522136	1.68989	-0.561203	-0.768535	-0.772918	-0.766904	-0.61433	-0.759289	-0.640526	-0.360723	-0.709553	-0.755161	-0.809992	-0.634476	-0.680086	3.0702	-0.748568	-0.666481	-0.672249	-0.793563	-0.75581	-0.771712	-0.675928	-0.712487
683.208m/z	10.02min	-0.739425	-0.563122	-0.754009	-0.751549	-0.865282	-0.871818	-0.992504	-0.728485	-0.968052	-0.874227	-0.859434	-0.853136	-0.862701	-0.837029	-0.818686	-0.633406	-0.743984	-0.785344	2.61362	2.80125	2.98355	-0.854728	-0.876732	-0.84618	-0.652428	4.78788	-0.687073	-0.870934	-0.87482	-0.869487	-0.734185	-0.862735	-0.757416	-0.509288	-0.818629	-0.859074	-0.907698	-0.752051	-0.792497	-0.641396	-0.853227	-0.780432	-0.785548	-0.893129	-0.859649	-0.873751	3.37867	-0.821231
683.208m/z	6.32min	-0.34785	-0.102804	-0.368122	-0.364703	-0.522782	-0.531866	-0.69961	-0.332645	-0.665624	3.35329	3.49488	3.30462	3.24556	3.25108	-0.458018	-0.200493	-0.354188	-0.411674	0.0752119	0.418488	0.175133	-0.508113	-0.538697	-0.496232	-0.226932	2.49955	-0.275086	-0.530638	-0.536039	-0.528627	-0.340568	-0.519241	-0.372857	-0.027979	-0.457938	-0.514153	-0.581737	-0.3654	-0.421617	-0.211599	-0.506027	-0.404848	-0.411958	-0.561486	-0.514953	-0.534553	3.42943	3.04416
683.209m/z	7.67min	-1.12544	-0.951273	-1.13985	-1.13742	-1.24977	-1.25623	-1.37545	-1.11463	-1.3513	2.38619	2.45274	2.34967	1.87953	-1.22186	2.03871	-1.0207	-1.12994	-1.1708	-0.824748	2.70665	2.55001	-1.23934	-1.26108	-1.2309	-1.0395	0.898343	-1.07372	-1.25535	-1.25919	-1.25392	-1.12026	-1.24725	-1.14321	-0.898091	-1.20368	-1.24364	-1.29167	-1.13791	-1.17787	2.3607	-1.23786	-1.16595	2.34572	-1.27728	-1.24421	-1.25814	2.56981	2.48786
683.209m/z	8.16min	-1.18814	-1.01603	-1.20238	-1.19998	-1.311	-1.31738	-1.43519	-1.17746	-1.41132	2.38842	2.39612	2.38496	1.73264	1.9907	1.73299	-1.08465	-1.19259	-1.23297	2.58395	2.62518	2.77045	-1.3007	-1.32218	-1.29235	-1.10321	0.811698	-1.13703	-1.31652	-1.32031	-1.31511	-1.18303	-1.30851	-1.2057	-0.963482	-1.26546	-1.30494	-1.35241	-1.20047	-1.23995	2.11936	-1.29923	-1.22817	2.10669	-1.33818	-1.3055	-1.31927	2.33343	2.15167
683.210m/z	10.88min	-0.417527	-0.207642	-0.43489	-0.431962	-0.567358	-0.575139	-0.718814	-0.404504	-0.689705	-0.578007	-0.560396	-0.552898	-0.564286	-0.533724	-0.511887	-0.291314	-0.422956	-0.472193	3.6542	3.95375	0.0304145	-0.554794	-0.58099	-0.544618	-0.313959	2.02131	-0.355203	-0.574087	-0.578714	-0.572365	-0.41129	-0.564326	-0.438946	-0.143553	-0.511818	-0.559968	-0.617854	-0.432559	-0.480709	-0.300826	-0.553007	-0.466346	-0.472437	-0.600509	-0.560653	-0.577441	-0.476321	-0.514916
683.222m/z	1.65min	0.661744	0.73408	0.577985	0.501061	0.557043	0.573777	0.530069	0.400483	0.54247	-0.821477	-0.907692	-0.835394	0.324549	0.350664	0.460446	-0.295399	0.657412	0.807598	-0.434159	-0.17858	-0.705341	0.648785	0.604757	0.753895	0.823711	2.83848	0.872819	0.545298	0.479554	0.495934	0.816066	0.333007	0.379855	0.673194	0.646749	0.499399	0.233437	0.539662	0.512702	-0.0309837	0.633171	0.659363	-0.628034	0.556966	0.715212	0.699796	-0.917448	-0.888245
687.167m/z	8.89min	-0.279917	-0.0371266	-0.300002	-0.296614	-0.453239	-0.462239	-0.628439	-0.264852	-0.594766	-0.465556	-0.445185	-0.436511	-0.449684	-0.414331	-0.389071	-0.133916	-0.286196	-0.343154	0.139251	0.479368	0.238252	-0.438704	-0.469007	-0.426933	-0.160112	2.54128	-0.207822	-0.461022	-0.466374	-0.45903	-0.272702	-0.44973	-0.304693	0.0370101	-0.388991	-0.444689	-0.511651	-0.297305	-0.353005	-0.144919	-0.436638	-0.33639	-0.343435	-0.491587	-0.445481	-0.464902	-0.347928	-0.392574
687.230m/z	2.24min	-0.93501	-0.761806	-0.949338	3.17344	2.89104	2.78309	-1.18364	-0.924263	-1.15962	-1.06744	-1.05291	-1.04672	-1.05612	-1.0309	-1.01288	-0.830854	2.55568	-0.980122	-0.63598	-0.393345	-0.565354	-1.04829	-1.0699	3.2576	-0.849542	1.0776	-0.883578	3.0393	3.09482	2.97935	-0.929863	1.36908	-0.952685	-0.708918	3.05776	-1.05256	1.42331	-0.947415	-0.98715	-0.838704	2.37446	2.42015	-0.980323	3.09025	3.12324	-1.06698	-0.983528	-1.01538
690.874m/z	0.30min	-1.81658	0.961726	0.158112	-1.82693	-1.92402	-1.9296	-2.03262	1.83735	-2.01175	2.05897	1.94528	2.06806	2.1091	2.04839	2.06401	1.8414	-1.82047	-1.85578	-1.55674	-1.34591	-0.170728	-1.91501	-1.93379	1.7802	-1.74231	3.47792	-1.77189	1.89948	1.86013	1.88735	-1.81211	-1.92184	-1.83194	2.1049	1.96547	1.90801	-1.96022	-1.82736	-1.86188	-1.7329	-1.91373	-1.85158	-1.85595	-0.182845	1.40863	-1.93125	-1.85874	-1.88641
691.377m/z	0.30min	1.98509	1.14568	-1.14872	-1.14624	-1.26076	-1.26734	-1.38886	2.16514	-1.36424	2.10441	2.13686	2.12591	2.26087	-1.23231	-1.21384	2.0961	-1.13862	-1.18027	-0.827552	-0.578871	-0.755166	-1.25013	-1.27229	1.92094	-1.04644	3.84967	-1.08132	1.89983	1.92704	2.01524	-1.12876	-1.2582	-1.15215	2.26735	1.95266	2.02106	-1.30347	-1.14675	-1.18747	-1.03533	-1.24862	-1.17532	-1.18048	-1.2888	1.46569	-1.26929	-1.18376	-1.2164
692.766m/z	1.32min	-0.128328	0.149497	-0.151311	-0.147435	-0.32666	-0.336959	-0.527142	-0.111089	-0.48861	-0.340755	-0.317444	-0.307519	-0.322592	-0.282138	-0.253232	0.0387411	-0.135514	-0.20069	3.69581	0.740521	0.464613	-0.310028	-0.344704	-0.296559	0.00876472	6.06796	2.4031	-0.335566	-0.341691	-0.333287	-0.120072	-0.322645	-0.156679	0.234331	-0.253141	-0.316877	-0.393501	-0.148225	-0.211962	0.0261498	-0.307663	-0.19295	-0.201012	-0.370542	-0.317783	-0.340006	-0.206153	-0.257242
693.152m/z	2.15min	-0.545358	-0.324132	-0.563659	2.72765	2.77834	2.70591	-0.862925	-0.531631	-0.832243	-0.714509	-0.695947	-0.688044	-0.700047	-0.667834	-0.644817	-0.412325	-0.55108	-0.602978	-0.16342	0.146488	-0.0732119	-0.690042	-0.717654	-0.679317	-0.436194	2.02526	-0.479667	2.09375	-0.715254	3.1048	-0.538784	-0.700089	-0.567934	-0.25658	3.31937	-0.695496	-0.75651	3.00798	3.10752	-0.422351	-0.688159	-0.596815	-0.603235	-0.738228	-0.696217	-0.713913	-0.607328	-0.64801
695.134m/z	2.07min	-0.0681822	0.263996	-0.0956616	-0.0910269	-0.305315	-0.31763	-0.545019	-0.0475704	-0.498949	-0.322168	-0.294296	-0.282429	-0.300452	-0.252083	-0.217523	0.131572	-0.0767735	-0.1547	0.50531	0.970647	0.64076	-0.28543	-0.326889	-0.269325	0.0957312	3.79169	0.0304559	-0.315964	-0.323287	-0.313238	-0.0583108	3.93155	4.08723	0.365427	-0.217414	-0.293619	-0.385233	-0.091972	-0.168178	0.116517	-0.282602	-0.145447	-0.155085	-0.357782	3.10267	-0.321272	-0.161232	-0.222316
697.862m/z	0.29min	-0.169096	0.133506	-0.194129	-0.189907	-0.385115	-0.396333	-0.603476	-0.150319	-0.561508	3.23318	-0.375077	-0.364267	3.39416	-0.336623	-0.305139	0.0128726	-0.176922	-0.247911	0.353334	0.777239	0.476724	-0.367	-0.404768	-0.352329	-0.0197771	3.3471	-0.0792403	-0.394816	-0.401486	3.25238	-0.160104	-0.380743	-0.199976	0.225906	-0.30504	-0.37446	-0.457917	-0.190768	-0.260189	-0.000841603	-0.364425	-0.239481	-0.248261	-0.43291	-0.375447	-0.399651	-0.253861	-0.309506
698.199m/z	1.78min	-0.537169	-0.317684	-0.555325	3.22324	3.07095	-0.70199	-0.852236	-0.523549	-0.821795	-0.704988	-0.686572	-0.678731	-0.69064	-0.65868	-0.635844	-0.405182	-0.542845	-0.594335	-0.158236	0.149233	-0.0687383	-0.680714	-0.708108	2.18927	-0.428864	2.01322	-0.471994	-0.700889	2.82279	2.98129	-0.530646	-0.690682	-0.559567	-0.250663	2.95748	-0.686124	-0.746658	2.95268	2.93651	-0.415129	-0.678846	-0.588221	-0.594589	-0.72852	-0.68684	-0.704396	-0.598651	-0.639012
699.378m/z	6.61min	-0.117602	0.209165	-0.144634	-0.140074	-0.350872	-0.362986	-0.586671	-0.0973259	-0.541351	-0.36745	-0.340032	3.08155	-0.346088	3.85598	-0.264509	0.0788981	-0.126053	-0.202711	0.446548	0.904304	0.579792	-0.33131	-0.372094	-0.315468	0.0436411	3.67939	-0.0205707	-0.361347	-0.368551	-0.358666	-0.107891	-0.34615	-0.150948	0.308944	-0.264403	-0.339366	-0.429487	-0.141004	-0.215969	0.0640888	-0.328529	-0.193608	-0.203089	-0.402484	-0.340431	-0.366569	-0.209136	-0.269225
703.510m/z	9.54min	-0.338237	-0.094948	-0.358363	-0.354968	-0.511914	-0.520933	-0.687474	-0.32314	-0.653732	-0.524257	-0.503843	-0.495152	-0.508352	-0.472926	-0.447614	-0.191936	-0.344529	-0.401603	0.0817916	0.422606	0.180996	-0.497349	-0.527714	-0.485554	-0.218186	5.26151	-0.265994	-0.519713	-0.525076	-0.517717	-0.331007	-0.508398	-0.363064	-0.0206592	-0.447534	-0.503347	-0.570446	-0.35566	-0.411474	-0.202962	-0.495279	-0.394825	-0.401885	-0.550341	-0.50414	-0.523601	2.42135	-0.451125
705.181m/z	2.35min	-0.180791	0.10739	-0.204631	3.85066	4.07694	-0.397199	-0.594471	-0.162909	-0.554503	-0.401136	-0.376956	-0.366661	-0.382297	-0.340334	-0.310351	-0.00749455	-0.188245	-0.25585	2.5483	0.720445	0.434252	-0.369264	-0.405232	-0.355293	-0.0385883	3.16784	-0.0952178	-0.395754	-0.402107	-0.39339	-0.172227	-0.382352	-0.210199	0.195387	-0.310257	-0.376368	-0.455848	-0.20143	-0.267543	-0.0205552	-0.366811	-0.247822	2.52779	-0.432033	-0.377308	-0.400359	-0.261517	-0.31451
707.181m/z	2.31min	-2.95882	-2.80205	-2.97179	1.63135	1.64341	1.71926	-3.18385	-0.707216	-3.16211	0.918582	0.949507	1.06273	0.644444	0.65391	0.707865	0.988023	0.882308	-2.99965	0.858511	0.968825	1.06057	-3.06135	-3.08091	1.22287	-2.88146	2.86205	-2.91227	1.39514	1.55291	1.56604	-2.95416	0.251694	0.348629	-0.537063	1.57037	-0.728221	0.211416	1.81049	1.76187	0.744794	0.757369	0.856264	1.29398	1.37905	1.36716	-3.07826	0.78824	0.831746
708.735m/z	1.36min	-0.181488	0.135393	-0.207702	-0.203281	-0.407701	-0.419448	-0.636366	-0.161826	-0.592417	3.31513	-0.397189	-0.385869	-0.403062	-0.35692	-0.323951	0.00906698	-0.189684	-0.264022	0.365594	0.809502	0.494807	-0.388731	-0.428281	1.49094	-0.0251234	3.50063	-0.0873926	-0.417859	-0.424845	-0.415259	-0.172071	-0.403122	-0.213825	0.232153	-0.323848	-0.396543	-0.483938	-0.204183	-0.276879	-0.00529436	-0.386034	-0.255195	-0.264389	-0.457752	-0.397576	-0.422923	-0.270253	-0.328524
708.846m/z	0.30min	-0.329284	1.63486	-0.349773	-0.346317	-0.506097	-0.515279	-0.684827	-0.313915	-0.650476	-0.518663	3.54507	3.38738	-0.502471	-0.466405	-0.440636	-0.180341	-0.335689	-0.393794	0.0983291	0.445298	0.199325	-0.49127	-0.522183	-0.479261	-0.207065	2.54875	-0.255736	-0.514037	-0.519497	-0.512005	-0.321923	-0.502518	-0.354559	-0.00597171	-0.440555	-0.497375	-0.565686	-0.347022	-0.403844	-0.191566	-0.489161	-0.386894	-0.394081	-0.545218	-0.498183	-0.517995	-0.398664	-0.444211
709.263m/z	8.69min	-0.158537	0.131982	-0.18257	-0.178517	-0.36593	-0.376701	-0.575572	-0.14051	-0.53528	-0.38067	-0.356293	-0.345915	-0.361677	-0.319374	-0.289148	0.0161654	-0.166051	-0.234205	0.343032	0.75001	0.461495	-0.348539	-0.384799	-0.334454	-0.0151805	3.21725	-0.0722694	-0.375244	-0.381648	-0.37286	-0.149904	-0.361733	-0.188184	0.220692	-0.289053	-0.355701	-0.435825	-0.179343	-0.245992	0.00299882	-0.346066	-0.226112	-0.234541	-0.411817	-0.356648	-0.379886	-0.239917	-0.293341
709.353m/z	0.31min	-0.159244	0.155252	-0.185261	-0.180873	-0.383755	-0.395414	-0.610699	-0.13973	-0.567081	2.70648	-0.373322	-0.362087	-0.379151	-0.333356	-0.300635	0.0298772	-0.167378	-0.241157	0.383722	0.824289	0.511962	-0.364928	-0.40418	-0.34968	-0.00405584	3.49517	-0.0658565	2.78612	3.00116	3.15702	-0.149898	-0.379211	-0.191338	0.251285	-0.300532	-0.372681	-0.459418	-0.181768	-0.253918	0.015624	-0.362251	-0.232396	-0.241522	-0.433429	-0.373706	-0.398862	-0.247341	-0.305174
710.191m/z	1.86min	-0.534789	2.40926	-0.55106	-0.548316	2.88292	2.69823	-0.817126	-0.522585	-0.789848	-0.685175	-0.668672	-0.661646	-0.672317	-0.643678	-0.623214	-0.416514	-0.539876	-0.586017	-0.195222	0.0803059	-0.115021	-0.663422	-0.687971	-0.653887	-0.437736	1.75065	-0.476385	-0.681502	-0.685838	-0.679888	-0.528944	-0.672355	2.29735	-0.278047	-0.62315	-0.668271	-0.722516	3.46589	3.40592	-0.425428	-0.661748	-0.580538	-0.586245	-0.706263	-0.668913	1.5892	-0.589885	-0.626053
710.213m/z	1.76min	-1.1471	-0.988797	-1.1602	3.09591	2.96657	3.03833	-1.37435	-1.13728	-1.35239	-1.26814	-1.25486	-1.24921	-1.2578	-1.23474	-1.21827	-1.05191	2.47749	-1.18833	-0.873794	-0.652028	-0.809242	-1.25064	-1.27039	2.94808	-1.06899	0.692394	-1.10009	2.88237	3.09146	3.0835	-1.1424	1.62644	1.6708	-0.940458	3.08227	-1.25454	1.51934	3.22882	3.27085	-1.05908	2.36246	2.43051	-1.18852	2.95547	2.9573	-1.26772	-1.19145	-1.22056
711.135m/z	2.31min	-0.00305622	0.332396	-0.0308065	-0.0261261	-0.242526	-0.254962	-0.484593	0.0177587	-0.438068	-0.259545	-0.231399	-0.219415	-0.237615	-0.18877	-0.153868	0.198667	-0.0117322	-0.0904272	0.576089	1.04601	0.712874	-0.222445	-0.264313	-0.206182	0.162473	3.89485	0.0965541	-0.25328	-0.260675	-0.250528	0.00691241	-0.237679	-0.0372884	0.434827	-0.153759	-0.230715	-0.323232	-0.0270805	-0.104038	0.183464	-0.21959	-0.0810823	-0.0908159	-0.29551	-0.231809	-0.258641	-0.0970235	-0.15871
711.207m/z	1.54min	2.92525	3.34728	2.90894	-0.714483	-0.838997	-0.846153	2.74367	-0.689232	-0.95151	-0.84879	-0.832595	-0.825699	-0.836172	-0.808066	-0.787985	-0.58514	-0.706201	2.92351	-0.367976	-0.0975876	-0.289271	2.23064	-0.851533	-0.818085	3.36903	1.5416	3.20982	-0.845185	-0.84944	-0.843601	3.16135	-0.836209	-0.720906	2.95802	-0.787922	2.71316	-0.885434	-0.715032	-0.759313	-0.593888	-0.8258	-0.746104	-0.751705	-0.869484	-0.832831	-0.848269	-0.755277	-0.79077
712.157m/z	1.75min	-1.02616	-0.847398	-1.04094	-1.03845	-1.15377	-1.16039	-1.28276	-1.01506	-1.25797	2.02094	1.89555	2.05718	1.93822	1.94918	-1.10652	-0.918661	-1.03078	-1.07272	2.95768	3.26416	2.76737	-1.14307	-1.16538	-1.1344	-0.937948	3.59641	-0.973075	-1.1595	-1.16344	-1.15803	-1.02084	-1.15118	-1.0444	-0.792813	-1.10646	-1.14747	-1.19677	-1.03896	-1.07997	-0.926762	-1.14154	-1.06774	2.39951	-1.182	-1.14806	-1.16235	2.10228	2.01327
712.157m/z	2.00min	-0.121747	0.152744	-0.144455	-0.140625	-0.317699	-0.327875	-0.515776	-0.104715	-0.477706	-0.331626	-0.308594	3.62752	-0.313681	3.63054	-0.245153	0.0433174	-0.128847	-0.193241	0.352152	0.736678	0.464079	-0.301267	-0.335527	-0.287959	0.0137007	6.88923	-0.0402388	-0.326499	-0.33255	-0.324247	-0.11359	-0.313733	-0.149759	0.236561	-0.245063	-0.308034	-0.383738	-0.141406	-0.204378	0.0308771	-0.298931	-0.185594	-0.193559	-0.361055	-0.308929	-0.330885	-0.198638	-0.249114
713.172m/z	2.08min	-0.801317	-0.61266	-0.816923	2.80257	2.81227	2.76789	-1.07213	-0.78961	-1.04597	-0.945565	-0.929736	-0.922996	-0.933232	-0.905761	-0.886133	-0.687868	2.43694	-0.850454	-0.475608	-0.211325	-0.398681	-0.9247	-0.948246	2.87491	-0.708224	1.39085	-0.745296	2.99215	2.86364	2.93312	-0.79571	-0.933268	1.77444	-0.555053	2.86235	-0.929351	-0.981382	2.73705	2.68939	-0.696419	-0.923094	-0.845198	-0.850672	3.02008	3.015	-0.945056	-0.854164	-0.888856
715.200m/z	8.23min	-0.168966	0.105683	-0.191686	-0.187854	-0.365031	-0.375213	-0.563221	-0.151924	-0.525129	-0.378965	-0.35592	-0.346108	-0.36101	-0.321018	-0.292443	-0.00380686	3.20839	-0.2405	0.305205	0.689951	0.417197	-0.348589	-0.382868	-0.335274	-0.0334405	3.02242	-0.0874109	-0.373835	-0.37989	-0.371582	-0.160804	-0.361062	-0.196994	0.189548	-0.292353	-0.35536	-0.431108	-0.188636	-0.251644	-0.0162542	-0.346251	-0.232849	-0.240819	-0.408411	-0.356256	-0.378224	-0.245901	-0.296406
716.687m/z	1.44min	1.79629	-0.782734	-0.995834	2.51972	-1.12006	-1.12735	-1.26208	1.41227	-1.23479	-1.13004	-1.11353	-1.1065	-1.11717	-1.08852	-1.06804	-0.861196	1.72355	1.16437	-0.639753	-0.364037	-0.559498	-1.10827	-1.13284	-1.09873	-0.882432	1.30745	-0.921109	-1.12637	-1.1307	-1.12475	0.948945	1.31235	1.41646	1.85022	-1.06797	1.05841	1.3186	-0.993648	-1.0388	-0.870116	1.61413	2.047	-1.03104	-1.15114	-1.11377	1.07973	-1.03469	-1.07088
718.685m/z	1.27min	0.0118556	0.380928	-0.0186759	-0.0135264	-0.251615	-0.265298	-0.517943	0.0347567	-0.466756	-0.27034	-0.239373	5.02029	-0.246212	-0.192471	-0.154072	0.233796	0.00231008	-0.0842721	0.649045	1.16607	0.79954	-0.229521	-0.275586	-0.211628	0.193975	4.30043	0.121449	-0.263447	-0.271583	-0.260419	0.0228234	-0.246283	-0.0258075	0.493626	-0.153951	-0.23862	-0.340409	-0.0145765	-0.099247	0.21707	-0.22638	-0.0739906	-0.0846998	-0.30991	-0.239823	-0.269345	-0.0915296	-0.159398
719.261m/z	2.22min	-0.15223	0.14445	-0.176772	-0.172633	-0.364021	-0.37502	-0.578108	-0.133821	-0.536962	-0.379073	-0.35418	-0.343581	-0.359678	-0.316478	-0.285611	0.0261774	-0.159903	-0.229502	0.359975	0.775583	0.48095	-0.346261	-0.383289	-0.331877	-0.0058333	3.29515	-0.0641328	-0.373532	-0.380072	-0.371098	-0.143413	-0.359734	-0.182505	0.235041	-0.285513	-0.353574	-0.435398	-0.173477	-0.24154	0.0127316	-0.343735	-0.221237	-0.229846	-0.410881	-0.354542	-0.378273	-0.235336	3.71447
720.154m/z	1.73min	-1.27097	-1.11331	-1.28401	-1.28181	-1.38352	-1.38937	-1.49729	-1.26119	-1.47543	2.32212	2.47378	2.42119	1.90224	-1.35826	-1.34185	-1.17616	-1.27505	-1.31204	2.95157	3.18709	2.94769	-1.37408	-1.39376	-1.36644	-1.19317	0.561061	-1.22415	-1.38858	-1.39205	-1.38728	-1.26629	-1.38124	-1.28706	-1.06516	-1.3418	-1.37797	-1.42145	-1.28226	-1.31843	2.59523	-1.37274	-1.30764	2.5943	-1.40843	-1.37849	-1.3911	2.38817	-1.34413
720.155m/z	2.02min	-0.304238	-0.0680387	-0.323778	-0.320482	-0.472855	-0.481611	-0.643299	4.02375	-0.61054	-0.484838	-0.46502	-0.456582	-0.469397	-0.435003	-0.410429	-0.1622	3.1648	-0.365758	0.103551	0.434435	0.199865	-0.458715	-0.488195	-0.447264	-0.187686	2.44037	-0.2341	-0.480427	-0.485634	-0.478489	-0.297219	-0.469442	3.05683	4.2631	3.59266	-0.464538	-0.529681	-0.321154	-0.375342	-0.172905	-0.456705	3.39774	-0.366032	-0.510162	-0.465308	-0.484201	-0.370403	-0.413837
720.654m/z	1.86min	-0.169235	0.0720538	-0.189195	-0.185829	-0.341484	-0.350429	-0.515601	4.13425	-0.482136	-0.353726	-0.33348	-0.32486	-0.337952	-0.302817	-0.277713	-0.0241367	-0.175475	-0.23208	0.247341	0.585354	0.345729	-0.32704	-0.357155	-0.315342	-0.0501709	6.66487	-0.0975858	-0.349219	-0.354538	-0.34724	-0.162064	-0.337998	-0.193858	0.145732	-0.277634	-0.332988	-0.399535	-0.186515	-0.24187	-0.0350722	-0.324986	-0.225359	-0.23236	-0.379595	-0.333775	-0.353075	-0.236825	5.30273
721.185m/z	2.17min	-0.494673	-0.275786	-0.51278	-0.509726	3.15356	3.25062	-0.808881	-0.481091	-0.778524	-0.662035	-0.643669	-0.63585	-0.647725	-0.615853	-0.59308	-0.363046	-0.500334	-0.551683	-0.116773	0.189858	-0.0275192	-0.637826	-0.665146	-0.627214	-0.386663	2.04876	-0.429676	2.94857	2.75835	-0.656151	-0.488168	-0.647767	-0.51701	-0.208948	-0.593008	-0.643223	-0.703591	2.91718	2.93713	-0.372966	-0.635963	-0.545586	-0.551937	-0.685503	3.07214	-0.661445	-0.555987	-0.596238
721.226m/z	9.51min	0.00330523	0.358152	-0.0260494	-0.0210985	-0.25001	-0.263165	-0.506072	0.0253236	-0.456858	-0.268013	-0.238239	-0.225563	-0.244815	-0.193146	-0.156227	0.216691	-0.00587237	-0.0891172	0.615935	1.11303	0.760628	-0.228768	-0.273057	-0.211564	0.178404	4.12658	0.108675	-0.261386	-0.269208	-0.258474	0.0138502	-0.244883	-0.0329062	0.466506	-0.15611	-0.237516	-0.335382	-0.0221081	-0.103515	0.200609	-0.225748	-0.0792321	-0.0895285	-0.306058	-0.238673	-0.267056	-0.096095	-0.161348
722.255m/z	1.74min	-0.179942	0.121421	-0.204872	-0.200668	-0.395077	-0.406249	-0.612545	-0.161242	-0.570748	-0.410367	-0.38508	-0.374314	-0.390665	-0.346783	-0.315429	0.00128186	-0.187736	-0.258434	0.34035	0.76252	0.463235	-0.377036	-0.41465	3.25838	-0.0312342	3.32186	-0.0904541	-0.404738	-0.411382	-0.402265	-0.170986	-0.390723	-0.210696	0.213443	-0.31533	-0.384466	-0.467581	-0.201525	-0.270662	-0.0123762	-0.374471	-0.250039	-0.258784	3.04328	3.28307	-0.409554	-0.26436	-0.319778
723.193m/z	1.79min	-0.0436501	0.288444	-0.0711225	-0.066489	-0.280723	-0.293035	-0.520366	-0.0230435	-0.474308	-0.297572	-0.269707	-0.257843	-0.275861	4.44884	4.74013	0.156054	-0.0522392	-0.130146	0.529697	0.994917	0.665113	-0.260843	-0.302292	-0.244742	0.120222	3.81524	0.0549631	-0.291369	-0.29869	-0.288644	-0.0337812	-0.275925	-0.0775396	0.38985	-0.192844	-0.269029	-0.36062	-0.0674339	-0.143621	0.141003	-0.258016	-0.120895	-0.130531	-0.333177	-0.270113	-0.296676	-0.136677	-0.197745
723.220m/z	14.22min	-0.654011	-0.444897	-0.67131	-0.668392	-0.803291	-0.811044	-0.95419	-0.641035	-0.925188	1.49008	1.55699	-0.788884	-0.80023	-0.76978	-0.748024	-0.528261	-0.659419	-0.708476	-0.292984	-4.37028e-05	-0.207715	-0.790773	-0.816873	3.34521	-0.550823	1.77586	-0.591916	2.52472	2.61029	2.44928	-0.647796	-0.80027	-0.67535	-0.381043	2.72107	-0.795928	-0.853601	-0.668987	-0.716961	-0.537738	-0.788993	-0.70265	-0.708718	2.41536	2.62943	-0.813337	-0.712588	-0.751042
724.867m/z	0.31min	2.1237	1.13045	0.526584	0.273776	-0.388691	-0.124406	0.445369	2.00918	-2.41508	2.20638	2.19862	2.18421	2.20937	2.22654	2.26851	-2.13575	-2.22805	-2.26257	-0.136808	0.0535188	-1.91017	-2.32049	-2.33886	1.83914	-2.15163	-0.514246	-0.349179	2.03065	-2.33726	2.09518	-2.21987	-0.742249	-2.23926	2.24208	2.0428	-2.32412	-0.760237	-2.23478	-0.652536	-2.14242	-2.31924	-2.25848	-2.26275	-2.35254	1.52391	0.197041	-2.26547	-0.132863
725.375m/z	0.29min	-1.30485	0.984117	-1.31946	-1.317	-1.431	-1.43755	-1.55852	1.91392	-1.53401	2.02095	2.09746	2.01982	-1.42841	2.08544	2.18504	2.02292	-1.30942	-1.35087	-0.99975	-0.752192	-0.927691	-1.42042	-1.44248	1.83152	-1.21764	0.748588	-1.25237	1.8363	1.95208	2.08666	-1.29959	-1.42845	-1.32288	-1.07417	1.91808	1.96159	-1.47351	-1.3175	-1.35804	-1.20659	-1.41892	-1.34595	-1.35108	-1.45891	1.07024	-1.43949	-1.35435	-1.38684
727.182m/z	2.10min	2.0896	-0.776173	2.11546	-0.985849	1.38176	-1.11968	-1.25398	-0.960184	-1.22677	-1.12236	1.61449	-1.09889	-1.10954	-1.08097	-1.06056	-0.854383	2.22943	1.70475	-0.633653	2.45225	-0.553656	-1.10066	-1.12515	-1.09115	-0.87555	1.30728	-0.914102	-1.1187	1.53618	-1.11709	-0.966527	1.86521	-0.992377	-0.716268	-1.06049	1.94284	-1.15961	-0.986407	-1.03141	2.59973	2.12034	2.19597	-1.02368	-1.14339	-1.10614	-1.12183	1.90914	1.91415
729.227m/z	1.65min	0.777744	0.934717	0.737282	0.488546	0.352495	0.344292	0.664577	0.617942	0.630065	-0.697342	-0.575331	-0.703298	0.396776	0.455273	0.618213	0.0247589	0.70307	0.901402	-0.375032	-0.177096	-0.480419	0.634431	0.60579	0.661535	0.888937	2.84201	0.873487	0.363066	0.473606	0.505777	0.81691	0.368074	0.384808	0.889365	0.612533	0.698698	0.306641	0.537637	0.428478	-0.030461	0.573251	0.637187	-0.449739	0.528746	0.296289	0.791999	-0.695177	-0.732975
731.293m/z	2.63min	-1.16067	-0.989112	-1.17486	-1.17247	-1.28314	-1.2895	-1.40693	-1.15002	-1.38314	2.4311	2.44883	2.48476	2.35364	2.33563	2.48626	2.41955	-1.1651	-1.20535	1.64574	1.81357	2.02424	-1.27287	-1.29428	-1.26455	-1.07601	4.21641	-1.10972	-1.28864	-1.29242	-1.28723	-1.15557	-1.28066	-1.17817	-0.936727	-1.23774	-1.27709	-1.32441	-1.17295	-1.21231	1.97098	-1.27141	-1.20057	2.31698	-1.31023	-1.27765	0.0772689	2.51479	-1.24027
731.849m/z	0.31min	-0.102295	0.212558	-0.128341	-0.123948	-0.32706	-0.338732	-0.554262	-0.0827583	-0.510594	-0.343034	-0.316616	-0.305368	-0.322451	-0.276604	3.49111	0.0870406	-0.110438	-0.184301	0.441286	0.882353	0.569672	-0.308212	-0.347509	-0.292947	0.0530691	3.55625	-0.00880159	-0.337153	-0.344094	-0.33457	-0.0929386	-0.322511	-0.134425	0.308699	-0.243743	-0.315973	-0.402809	-0.124844	-0.197076	0.0727712	-0.305532	-0.17553	-0.184666	-0.37679	2.90026	-0.342185	-0.190492	-0.24839
735.227m/z	2.38min	-0.546387	-0.323979	-0.564785	-0.561682	2.65907	2.75055	-0.865649	-0.532586	-0.834803	-0.716441	-0.697779	-0.689834	-0.701901	-0.669516	-0.646376	-0.412643	-0.552139	-0.604314	-0.162409	0.149153	-0.0717198	-0.691843	-0.719602	2.68101	-0.43664	2.03796	-0.480344	-0.712287	2.57629	2.65226	-0.539777	-0.701943	-0.569083	-0.256067	2.88019	0.543144	-0.758665	2.9014	2.92481	-0.422722	-0.68995	-0.598118	-0.604572	-0.740286	-0.698051	-0.715841	-0.608688	-0.649586
[truncated: 299 more rows]
[truncated: 42 more columns]
